# Supplementary material for: Bridging symptoms between problematic social networking and generalized anxiety in adolescents with non-suicidal self-injury: a network analysis
Source: Front Psychiatry. 2026 Jan 2;16:1701263. doi: 10.3389/fpsyt.2025.1701263 (PMC12808407; doi:10.3389/fpsyt.2025.1701263)
Supplement: Supplementary file 1 [file Table1.xlsx]

## Sheet: Sheet1
Agree	GAD1	GAD2	GAD3	GAD4	GAD5	GAD6	GAD7	Age	Gender	WEITI1	SNS1	SNS2	SNS3	SNS4	SNS5	SNS6	NSSI
1	0	0	0	0	0	0	0	22	1	4	3	3	3	2	2	4	4
1	1	0	1	1	1	1	1	19	2	4	4	4	3	2	1	3	2
1	1	0	1	0	0	1	0	20	2	4	2	2	1	1	1	2	2
1	0	0	0	0	0	0	0	19	2	4	1	2	1	1	1	1	2
1	1	1	1	1	1	1	1	21	1	4	2	1	2	1	2	1	2
1	0	0	2	0	0	0	0	21	2	4	2	1	4	1	1	1	2
1	1	1	1	0	0	1	0	18	2	4	4	4	4	4	4	4	2
1	1	1	1	1	1	1	1	19	1	4	2	2	2	2	2	2	2
1	0	0	0	0	0	0	0	19	1	4	4	3	4	1	3	3	2
1	0	0	0	0	0	0	0	21	2	4	1	1	1	1	1	1	2
1	0	0	0	0	0	1	0	19	1	4	2	4	4	2	2	2	2
1	0	0	0	0	0	0	0	20	1	4	1	1	1	1	1	1	2
1	0	0	0	0	0	0	0	19	2	4	1	1	1	1	1	1	2
1	1	0	0	0	0	0	0	18	2	4	1	1	1	1	1	1	2
1	0	0	0	0	0	0	0	17	2	4	1	1	1	1	1	1	2
1	1	0	0	0	0	0	1	20	2	4	2	4	3	2	2	1	2
1	0	0	0	1	0	2	1	20	1	4	1	1	4	2	1	1	2
1	0	1	1	0	1	1	0	18	2	4	2	2	1	2	1	3	2
1	1	0	0	0	0	0	0	20	2	4	4	4	2	2	1	3	2
1	0	0	0	0	0	0	0	20	1	4	1	1	4	1	1	1	2
1	2	2	2	2	1	1	1	19	2	4	3	4	3	2	3	3	2
1	0	0	0	0	0	0	0	19	1	4	1	2	2	1	2	2	2
1	0	0	0	0	1	0	0	21	1	4	2	2	1	2	2	2	2
1	0	0	0	0	0	0	0	19	2	4	1	1	1	1	1	1	2
1	1	1	1	1	0	0	1	19	1	4	2	2	2	2	2	3	2
1	0	0	0	0	0	0	0	18	1	4	1	1	1	1	1	1	2
1	1	0	0	1	0	0	0	19	2	4	3	4	2	4	5	4	2
1	0	0	0	0	0	1	0	21	2	4	1	1	1	1	1	1	2
1	0	0	0	0	0	0	0	20	2	4	3	4	3	3	3	3	2
1	1	0	0	1	0	1	0	18	1	4	3	3	2	3	2	3	2
1	0	0	0	0	0	0	0	22	1	4	1	1	1	1	1	1	2
1	1	0	1	1	1	1	1	18	2	4	3	3	3	2	3	2	2
1	1	1	1	1	0	1	1	20	2	4	3	3	3	3	3	3	2
1	0	0	0	0	0	0	0	18	2	4	1	1	1	1	1	1	2
1	1	1	0	0	0	0	1	18	2	4	2	2	4	3	3	3	2
1	1	1	1	1	1	1	0	18	1	4	3	3	4	3	4	3	2
1	1	0	0	1	1	1	1	19	2	4	3	4	2	2	1	3	2
1	0	0	1	1	0	0	0	19	2	4	3	4	4	2	1	1	2
1	0	1	0	0	0	0	0	18	2	4	2	2	4	3	3	3	2
1	1	0	1	1	3	1	0	18	2	4	1	5	3	1	1	3	2
1	2	1	2	1	1	1	2	21	2	4	4	4	3	4	4	4	2
1	0	0	0	0	0	0	0	21	2	4	1	1	5	1	1	5	2
1	0	0	1	0	0	0	0	18	1	4	1	1	4	1	1	1	2
1	0	0	0	0	0	0	0	18	1	4	1	1	1	1	1	1	2
1	0	0	0	0	0	0	0	20	1	4	3	2	2	3	2	2	2
1	0	0	0	0	0	0	0	18	2	4	2	2	1	3	3	3	2
1	0	0	1	1	0	1	0	18	2	4	1	2	2	1	1	1	2
1	0	0	0	0	0	0	0	19	2	4	1	1	1	1	1	1	2
1	0	0	1	0	0	1	0	19	1	4	3	2	3	3	3	3	4
1	1	2	3	2	3	3	3	18	2	4	4	4	3	3	3	3	2
1	0	0	0	0	0	0	0	19	2	4	1	1	1	1	1	1	2
1	0	0	0	0	0	1	0	17	2	4	3	1	1	1	1	1	2
1	1	0	1	0	0	0	0	18	1	4	3	4	4	3	3	3	2
1	2	3	3	2	2	2	1	17	1	4	1	3	4	4	4	3	2
1	0	0	0	0	0	0	0	18	2	4	2	2	2	2	5	2	2
1	0	0	0	0	0	0	0	18	2	4	2	2	2	2	1	1	2
1	0	0	0	0	0	1	0	20	2	4	1	2	1	2	1	1	2
1	0	0	0	0	0	0	0	18	2	4	4	2	2	1	2	2	2
1	1	0	1	0	0	0	0	23	2	4	1	1	1	1	3	1	2
1	0	0	0	0	0	0	0	19	2	4	1	1	2	1	2	2	2
1	1	1	1	1	1	1	1	19	2	4	4	4	3	3	3	3	2
1	1	1	0	0	1	1	0	18	2	4	2	3	1	3	1	1	2
1	1	0	1	0	0	0	0	20	2	4	2	4	5	3	5	5	2
1	0	0	0	0	0	0	0	18	2	4	1	2	2	1	1	1	2
1	0	0	1	0	0	0	0	18	2	4	1	1	1	1	1	1	2
1	0	0	0	0	0	0	0	20	2	4	4	5	4	2	2	3	2
1	0	0	1	0	0	1	0	18	1	4	1	1	1	1	1	1	2
1	1	0	0	1	0	1	1	18	2	4	2	2	1	2	1	1	2
1	1	0	0	0	0	0	0	18	2	4	4	4	1	2	1	1	2
1	0	0	0	0	0	0	0	18	2	4	1	3	3	3	1	1	2
1	1	0	0	1	1	1	0	18	1	4	4	4	4	4	4	3	2
1	1	1	1	1	1	1	1	19	2	4	3	1	3	3	3	3	4
1	0	0	0	0	0	0	0	19	2	4	1	1	3	3	4	2	2
1	0	0	0	0	0	0	0	20	1	4	2	4	2	2	2	2	2
1	0	0	0	0	0	0	0	18	1	4	1	1	1	2	2	2	2
1	1	1	1	1	1	1	1	19	2	4	2	4	4	2	3	2	2
1	2	2	2	2	2	2	2	17	2	4	3	3	3	3	3	3	2
1	1	0	1	0	0	1	0	19	2	4	1	1	2	1	1	1	2
1	1	0	1	0	0	0	0	18	1	4	2	3	3	2	1	2	2
1	2	1	2	1	2	1	2	19	2	4	4	4	4	4	4	4	4
1	1	0	1	1	0	0	1	19	2	4	4	4	4	3	3	1	2
1	0	0	0	0	0	0	0	19	2	4	1	1	1	1	1	1	2
1	0	0	0	0	0	0	0	18	1	4	3	3	3	3	3	3	2
1	3	2	3	3	1	0	1	18	1	4	3	2	5	3	5	2	2
1	0	0	0	0	0	0	0	18	2	4	2	2	2	1	1	1	2
1	0	0	0	0	0	0	0	18	1	4	2	2	2	2	2	2	2
1	2	3	3	2	1	3	1	17	2	4	4	4	4	5	4	5	4
1	0	0	0	0	0	1	0	18	2	4	1	1	1	1	1	1	2
1	0	0	0	0	0	0	0	18	2	4	1	1	3	2	1	1	2
1	1	1	0	1	0	0	0	18	1	4	2	2	2	2	1	1	2
1	1	0	1	0	0	1	1	18	2	4	1	3	1	2	2	3	2
1	0	0	0	0	0	0	0	19	1	4	1	1	4	4	1	1	2
1	0	0	0	0	0	1	0	18	2	4	2	2	2	3	3	2	2
1	1	1	1	1	1	1	1	20	1	4	1	4	4	4	4	1	2
1	0	0	0	0	0	0	0	18	2	4	1	1	1	1	1	1	2
1	0	0	0	0	0	0	0	18	1	4	3	3	3	3	3	3	2
1	0	0	0	0	0	0	0	18	1	4	3	3	1	1	1	1	2
1	1	1	1	1	1	1	1	18	2	4	1	2	1	2	3	1	4
1	0	0	0	0	0	0	0	18	2	4	3	2	4	2	2	1	2
1	0	0	0	0	0	0	0	18	2	4	1	1	3	2	3	4	2
1	1	0	1	0	0	1	0	18	2	4	3	2	2	1	1	3	2
1	0	0	1	1	0	0	0	18	2	4	3	4	4	1	1	3	2
1	1	0	1	1	1	1	1	18	2	4	2	2	3	4	3	2	2
1	0	0	0	0	0	0	0	18	1	4	4	4	1	1	1	1	2
1	0	0	0	0	0	0	0	21	1	4	4	4	1	2	1	1	2
1	1	1	1	1	1	1	0	18	2	4	2	3	3	3	3	3	2
1	0	0	0	0	0	0	0	20	2	4	2	2	4	3	1	3	2
1	1	1	1	1	1	1	2	18	1	4	2	2	4	2	5	1	4
1	0	0	0	0	0	0	0	17	2	4	1	1	1	1	1	1	2
1	0	0	0	0	0	0	0	18	2	4	1	1	1	1	1	1	2
1	1	1	1	1	1	1	1	18	2	4	3	3	3	3	3	3	2
1	0	0	0	0	0	0	1	19	2	4	3	3	3	3	3	4	2
1	0	0	0	0	0	0	0	18	2	4	3	3	3	3	3	3	2
1	0	0	1	1	0	0	0	19	2	4	2	4	3	2	2	2	2
1	0	0	0	0	0	0	0	19	2	4	3	2	3	3	3	3	2
1	0	0	0	0	0	0	0	19	2	4	1	1	3	3	1	1	2
1	1	1	1	1	0	1	0	19	1	4	2	2	2	1	2	2	2
1	0	0	0	0	0	0	0	19	2	4	3	4	4	2	3	1	2
1	0	0	0	0	0	0	0	18	1	4	1	1	1	1	5	1	2
1	0	0	0	1	0	0	0	19	1	4	4	2	3	1	5	2	2
1	0	0	0	0	0	0	0	19	1	4	1	4	1	1	1	1	2
1	0	0	1	0	0	1	0	20	2	4	4	4	4	4	4	4	2
1	1	1	1	1	1	1	1	18	2	4	3	3	3	3	3	3	2
1	0	0	0	0	0	0	0	20	1	4	1	2	1	1	1	1	2
1	0	1	2	1	0	1	1	18	1	4	3	4	4	5	5	3	2
1	0	0	0	0	0	0	0	22	1	4	1	1	1	1	1	1	2
1	0	0	0	0	0	0	0	19	2	4	1	1	1	1	1	1	2
1	0	0	0	0	0	0	0	21	1	4	1	1	1	1	1	1	2
1	0	0	0	0	0	0	0	19	2	4	1	1	1	1	1	1	4
1	2	3	3	3	2	3	2	20	2	4	2	2	4	3	2	3	2
1	1	0	1	1	1	1	0	20	2	4	1	2	3	1	1	1	2
1	1	0	0	1	0	0	0	20	2	4	1	1	1	1	1	1	2
1	1	0	0	1	0	1	0	20	2	4	1	2	2	1	1	2	2
1	1	1	1	1	1	1	0	20	2	4	3	4	4	4	3	3	2
1	1	0	1	0	0	1	0	20	2	4	2	4	2	3	3	2	2
1	0	1	0	0	0	1	0	20	2	4	2	5	5	4	3	4	2
1	1	0	0	0	0	0	0	20	2	4	1	1	4	2	1	1	2
1	1	1	1	1	0	1	0	20	2	4	2	3	2	3	2	2	2
1	1	0	0	1	0	1	0	20	2	4	4	3	2	2	3	2	2
1	1	0	1	0	0	0	0	19	1	4	2	4	3	1	3	2	2
1	0	0	0	0	0	0	0	19	1	4	1	1	1	1	1	1	2
1	1	0	0	0	0	0	0	21	2	4	2	1	1	1	1	1	2
1	1	1	1	1	0	1	0	19	2	4	1	1	4	1	1	1	2
1	0	0	0	0	0	0	0	21	1	4	1	1	1	1	1	1	2
1	1	1	1	1	1	1	1	20	2	4	3	3	2	2	2	2	2
1	1	0	1	0	0	1	1	21	2	4	1	1	1	1	1	1	2
1	0	0	0	0	0	1	0	20	2	4	2	3	4	1	1	1	2
1	0	0	0	1	0	0	0	20	2	4	2	2	2	2	2	2	2
1	0	0	0	0	0	0	0	21	2	4	1	1	1	1	1	1	2
1	0	1	1	1	1	1	1	18	2	4	4	4	4	3	3	3	2
1	1	1	1	1	1	1	1	18	2	4	3	3	3	4	5	3	2
1	0	0	0	0	0	0	0	18	2	4	1	2	1	1	1	1	2
1	1	0	0	0	0	0	0	20	2	4	2	2	2	1	1	3	2
1	2	2	2	0	0	0	1	18	2	4	3	4	3	4	3	2	2
1	0	0	0	0	0	1	0	18	1	4	1	1	2	1	2	1	2
1	0	0	1	1	1	1	0	20	2	4	1	3	4	1	2	2	2
1	0	0	1	0	0	1	0	19	1	4	3	2	3	2	2	2	2
1	0	0	1	1	0	1	0	19	2	4	2	2	3	1	1	2	2
1	1	1	0	1	0	0	1	20	2	4	4	3	2	2	2	3	2
1	1	0	0	0	0	0	0	18	1	4	1	1	1	1	1	1	2
1	1	1	1	0	0	1	1	18	2	4	3	4	3	3	3	3	2
1	1	1	0	1	1	1	1	19	2	4	3	4	3	3	2	3	4
1	0	0	1	0	1	0	1	18	2	4	2	2	4	3	2	3	2
1	0	0	0	0	0	0	0	19	2	4	2	2	1	2	1	3	2
1	0	0	0	0	0	0	0	19	1	4	1	2	1	1	2	1	2
1	1	0	1	0	0	2	2	19	2	4	2	4	2	1	1	1	2
1	0	0	0	0	0	0	0	19	1	4	2	1	1	1	1	1	2
1	0	0	0	0	0	0	0	20	2	4	1	1	1	1	1	1	2
1	1	1	1	0	1	1	1	17	2	4	3	3	5	3	3	3	2
1	2	2	2	2	1	1	1	20	2	4	3	4	3	3	3	3	2
1	0	0	0	1	0	0	0	20	2	4	2	3	3	2	2	2	2
1	0	0	0	0	0	0	0	18	2	4	1	1	1	1	1	1	2
1	2	2	2	2	1	2	1	18	2	4	3	2	4	3	4	2	2
1	2	1	2	2	1	1	1	18	2	4	2	2	4	2	5	3	2
1	1	0	1	0	0	1	0	19	2	4	2	2	4	2	3	2	2
1	1	1	1	1	1	1	0	19	2	4	1	1	1	1	1	1	2
1	0	0	0	0	0	0	0	18	2	4	3	3	3	3	3	3	4
1	0	0	0	0	0	0	0	19	2	4	1	2	4	1	2	1	2
1	1	0	0	1	0	0	0	18	2	4	2	2	2	2	2	3	2
1	0	0	0	0	0	0	0	18	2	4	2	2	1	2	2	2	2
1	0	0	0	1	0	0	0	19	1	4	2	4	3	1	1	3	2
1	2	2	2	2	2	2	2	18	1	4	1	1	1	1	1	1	2
1	1	1	1	1	0	1	1	20	1	4	3	3	3	3	3	3	2
1	1	1	1	0	1	1	1	20	1	4	1	4	4	2	1	1	2
1	0	0	0	0	0	0	0	19	1	4	2	1	2	1	2	1	2
1	0	0	0	0	0	0	0	20	2	4	2	3	3	3	2	2	2
1	1	0	1	0	0	1	1	20	2	4	1	2	3	1	2	2	2
1	1	1	1	1	1	1	1	19	2	4	3	3	3	3	3	3	2
1	1	1	1	1	0	0	1	19	2	4	3	4	4	1	2	2	2
1	0	0	0	0	0	1	0	20	2	4	2	2	2	2	2	2	2
1	1	1	1	0	0	0	1	19	2	4	2	2	1	1	1	4	2
1	1	1	1	0	1	1	0	19	2	4	3	4	3	4	2	3	2
1	1	0	1	0	0	1	0	20	2	4	2	2	3	2	2	1	2
1	0	0	0	0	0	0	0	20	1	4	1	1	1	1	1	1	2
1	1	1	1	1	1	1	0	21	1	4	4	4	4	4	4	1	2
1	0	0	0	0	0	0	0	19	2	4	2	2	2	2	2	2	2
1	1	1	1	1	1	1	1	19	2	4	2	3	2	3	3	3	2
1	2	2	2	2	1	1	1	20	2	4	3	3	3	3	3	3	2
1	1	1	1	1	1	1	1	20	2	4	3	4	4	3	2	4	4
1	0	0	0	1	0	0	0	21	1	4	1	1	1	1	1	1	2
1	1	0	1	1	0	1	1	19	2	4	1	1	1	1	1	1	2
1	1	1	1	1	1	1	0	19	2	4	4	2	3	2	2	2	2
1	0	0	1	1	0	1	1	20	1	4	3	5	3	1	1	3	2
1	0	0	0	0	0	0	0	21	2	4	3	3	3	3	3	3	2
1	0	0	0	0	0	0	0	20	1	4	1	1	1	1	1	1	2
1	3	1	1	1	0	1	1	19	2	4	3	3	3	3	3	3	4
1	1	1	1	1	1	1	0	20	2	4	2	4	4	3	2	4	2
1	0	0	0	0	0	0	0	20	1	4	3	3	3	3	3	1	2
1	0	0	0	0	1	1	0	20	2	4	2	2	2	2	2	2	2
1	0	0	0	0	0	0	0	20	2	4	1	1	1	1	1	1	2
1	1	1	1	1	0	0	0	20	2	4	3	4	3	3	3	2	2
1	1	1	1	1	1	1	1	20	2	4	2	3	2	2	4	2	2
1	1	1	1	1	1	1	1	20	2	4	2	2	3	2	4	2	2
1	0	0	0	0	0	0	0	20	2	4	1	1	1	1	1	1	2
1	0	0	0	0	0	0	0	19	2	4	4	4	4	2	2	2	2
1	0	0	0	0	0	0	0	19	1	4	3	3	4	4	3	4	2
1	1	0	0	0	0	0	0	20	2	4	2	4	1	2	1	2	2
1	1	1	2	2	1	1	1	20	2	4	3	4	4	4	4	3	2
1	0	0	0	0	0	0	0	20	2	4	2	4	3	2	2	3	2
1	0	0	0	0	0	0	0	20	2	4	3	2	2	2	2	2	2
1	1	1	1	1	1	1	0	20	2	4	5	4	5	5	3	3	2
1	0	1	1	0	0	0	0	20	2	4	1	1	3	3	1	1	2
1	0	0	0	0	0	0	0	19	2	4	1	1	3	3	1	1	2
1	1	1	1	1	0	0	0	19	2	4	3	3	4	2	3	3	2
1	1	1	1	0	0	0	0	21	2	4	4	4	3	4	4	4	2
1	0	0	0	0	0	0	0	19	2	4	1	1	1	1	1	1	2
1	1	1	1	1	0	0	0	20	2	4	3	4	4	4	3	3	2
1	3	3	3	3	1	1	1	19	2	4	1	4	3	2	2	1	2
1	0	0	0	0	0	0	0	20	2	4	2	2	2	2	2	2	2
1	1	0	0	0	0	1	0	20	2	4	1	1	3	2	2	2	2
1	1	1	1	1	1	0	1	20	1	4	4	5	4	3	2	1	2
1	0	1	1	0	0	1	0	20	2	4	2	4	3	3	1	1	2
1	0	0	0	0	0	0	0	20	1	4	1	1	1	1	1	1	2
1	0	0	0	0	0	0	0	19	2	4	1	1	2	3	3	3	2
1	0	0	0	0	0	0	0	19	2	4	1	1	1	1	1	1	4
1	0	0	0	0	0	0	0	20	2	4	3	3	3	3	3	3	2
1	1	1	1	1	1	1	1	18	2	4	5	5	4	4	2	3	2
1	1	1	1	0	0	1	1	19	2	4	4	4	4	4	4	4	2
1	1	0	1	1	0	0	0	19	2	4	2	3	4	3	1	3	2
1	1	1	1	1	1	1	1	20	2	4	2	2	2	2	2	2	2
1	0	0	0	0	0	0	0	18	1	4	1	1	1	1	1	1	2
1	0	0	0	0	0	0	0	18	2	4	1	1	1	1	1	1	2
1	0	0	0	0	0	0	0	18	2	4	1	1	1	1	1	1	2
1	0	0	0	0	0	0	0	18	2	4	2	2	2	2	2	2	2
1	0	0	0	0	0	0	0	18	1	4	1	1	1	1	1	1	2
1	0	0	0	0	0	0	0	18	1	4	3	3	3	3	3	3	2
1	0	0	0	0	0	0	0	18	2	4	1	1	1	1	1	1	2
1	0	0	0	0	0	0	0	19	2	4	2	2	2	2	3	4	2
1	1	1	1	1	1	1	0	20	2	4	3	3	3	3	3	5	2
1	0	0	0	0	0	0	0	18	2	4	1	1	1	1	1	1	2
1	0	0	0	0	0	0	0	19	1	4	1	1	1	1	1	1	2
1	0	0	0	0	0	0	0	19	1	4	1	1	1	1	1	1	2
1	1	0	2	0	0	0	0	18	2	4	3	4	4	1	1	1	2
1	0	0	0	0	0	0	0	19	2	4	1	1	1	1	1	1	2
1	0	0	0	0	0	0	0	18	1	4	1	2	1	2	2	2	2
1	0	0	0	0	0	0	0	21	2	4	1	1	1	1	1	1	2
1	0	0	0	0	0	0	0	19	2	4	1	1	1	1	1	1	2
1	0	0	0	0	0	0	0	18	2	4	2	2	2	2	2	2	2
1	0	0	0	0	0	0	0	18	2	4	5	4	4	3	1	3	2
1	0	0	0	0	0	0	0	18	1	4	1	1	1	1	1	1	2
1	1	1	1	0	0	0	1	19	2	4	3	3	1	2	2	3	2
1	0	0	0	0	0	0	0	19	2	4	1	1	1	1	2	2	2
1	0	0	0	0	0	0	0	18	2	4	1	1	1	1	1	1	2
1	1	0	0	0	0	1	0	20	2	4	3	3	3	2	3	1	2
1	0	0	0	0	0	0	0	18	2	4	1	1	1	1	1	1	2
1	1	0	1	0	1	1	0	18	2	4	2	2	4	1	1	1	2
1	0	0	0	0	0	0	0	19	2	4	2	1	2	1	1	1	2
1	1	0	1	0	0	0	0	18	2	4	4	4	4	4	1	1	2
1	1	1	1	1	0	0	1	18	2	4	2	1	3	2	2	2	2
1	0	0	0	0	0	0	0	18	2	4	3	3	1	2	2	3	2
1	1	1	1	1	1	0	1	19	2	4	4	3	4	2	3	2	2
1	0	0	0	0	0	0	0	18	2	4	4	4	2	2	1	4	2
1	1	1	1	1	1	1	1	19	1	4	2	2	4	4	4	4	2
1	1	0	1	2	1	1	1	19	2	4	3	4	4	3	2	4	2
1	0	0	0	0	0	0	0	18	1	4	1	1	1	1	1	1	2
1	1	0	0	0	0	0	0	18	1	4	1	3	2	1	1	1	2
1	0	0	0	0	0	0	0	18	2	4	2	1	1	1	1	1	2
1	1	0	0	0	0	0	0	19	2	4	1	1	1	1	1	1	2
1	0	0	0	0	0	0	1	18	2	4	1	1	1	1	3	1	2
1	0	0	0	0	0	0	0	18	2	4	1	1	1	1	1	1	2
1	1	0	0	0	1	0	0	23	2	4	4	2	2	1	1	1	2
1	0	0	0	1	0	1	1	18	2	4	2	2	2	2	2	4	2
1	1	1	1	1	1	1	1	18	2	4	4	4	4	3	2	4	2
1	0	0	0	0	0	0	0	19	2	4	1	1	1	1	1	1	2
1	1	0	0	0	0	0	0	18	2	4	3	2	4	3	3	4	2
1	0	0	0	0	0	0	0	19	2	4	1	1	1	1	1	1	2
1	0	0	0	0	0	0	0	22	1	4	1	4	1	1	4	1	2
1	0	0	0	0	0	0	0	19	2	4	1	1	1	1	4	3	2
1	0	0	0	0	0	0	0	18	1	4	2	2	3	2	2	1	2
1	0	0	0	0	0	0	0	18	2	4	3	4	3	1	1	1	2
1	1	0	0	0	0	1	0	19	2	4	2	1	3	1	1	3	2
1	1	0	1	0	0	0	0	19	2	4	2	1	2	1	1	1	2
1	0	0	0	0	0	0	0	18	2	4	2	2	2	1	1	2	2
1	0	0	0	0	0	0	0	18	2	4	2	4	1	1	1	3	2
1	0	0	0	0	0	0	0	18	2	4	1	1	1	1	1	1	2
1	1	1	1	1	1	1	1	19	1	4	1	1	1	1	1	1	2
1	1	1	1	0	0	0	0	18	2	4	1	3	1	1	1	1	4
1	0	0	0	0	0	0	0	19	1	4	3	4	4	2	2	2	2
1	1	0	1	0	0	1	0	18	2	4	4	2	1	2	1	1	2
1	0	0	0	0	0	0	0	19	1	4	4	4	2	4	2	2	2
1	1	0	0	0	0	1	0	18	2	4	4	3	3	3	3	3	4
1	0	0	0	0	0	0	0	19	2	4	1	2	1	1	1	1	2
1	1	1	1	1	1	1	1	18	1	4	4	5	4	2	1	1	2
1	1	1	2	2	0	1	0	18	2	4	2	2	1	1	2	2	2
1	0	0	0	0	0	0	0	18	2	4	1	1	1	1	1	3	2
1	1	0	0	0	0	1	0	19	2	4	4	2	4	2	1	1	2
1	0	0	0	0	0	0	0	19	1	4	3	3	3	3	3	3	2
1	0	0	0	0	0	0	0	18	2	4	2	2	2	2	2	2	2
1	1	0	0	0	0	0	0	19	2	4	1	1	2	1	3	2	2
1	1	1	1	1	1	1	1	18	2	4	2	2	2	2	2	3	2
1	0	0	1	1	0	0	0	18	1	4	4	5	4	2	1	2	2
1	2	2	2	2	2	2	2	19	2	4	3	3	3	3	3	3	4
1	1	0	0	0	0	0	0	19	1	4	2	2	3	2	2	2	2
1	0	0	0	0	0	0	0	20	1	4	1	1	1	1	1	1	2
1	0	0	0	1	0	0	0	19	1	4	2	2	2	2	2	2	2
1	0	0	0	1	0	0	0	18	1	4	1	1	2	1	1	1	2
1	2	1	1	1	1	1	1	18	1	4	4	4	5	5	5	4	2
1	1	0	1	1	0	0	1	17	2	4	2	5	5	2	1	1	2
1	0	0	0	0	0	0	0	18	1	4	1	1	1	1	1	1	2
1	0	0	0	0	0	1	0	19	1	4	2	2	2	2	2	2	4
1	0	0	0	0	0	0	0	19	1	4	1	1	1	1	1	1	2
1	1	0	1	1	1	1	1	19	1	4	2	2	2	1	2	2	2
1	0	0	0	0	0	0	0	18	2	4	1	1	1	1	1	1	2
1	1	1	1	1	1	1	1	18	1	4	1	1	4	1	1	1	2
1	1	1	0	1	0	0	0	18	1	4	4	4	3	1	1	2	2
1	0	0	0	1	0	0	0	18	1	4	3	4	3	3	3	2	2
1	0	0	0	0	0	0	0	19	1	4	1	1	3	1	1	1	2
1	2	0	1	2	1	1	1	18	1	4	1	4	1	3	4	1	2
1	0	0	0	0	0	0	0	18	2	4	1	1	1	1	1	1	2
1	0	0	0	0	0	0	0	20	2	4	1	1	1	1	1	1	2
1	1	1	1	0	0	0	1	18	2	4	2	4	1	2	1	1	2
1	0	0	0	0	0	0	0	19	2	4	2	2	2	3	1	1	2
1	0	0	0	0	0	0	0	20	2	4	2	1	3	2	2	2	2
1	0	0	0	0	0	0	0	19	2	4	3	3	3	3	3	3	2
1	0	0	0	0	0	0	0	18	2	4	1	1	1	1	1	1	2
1	0	0	0	0	0	1	0	18	2	4	1	1	1	3	1	1	2
1	0	0	0	0	0	0	0	19	1	4	1	1	1	1	1	1	2
1	0	0	0	0	0	0	0	19	2	4	2	2	2	2	2	2	2
1	0	0	0	0	0	0	0	19	1	4	1	1	1	1	1	1	2
1	0	0	0	0	0	0	0	18	2	4	1	4	2	1	1	1	2
1	0	0	1	0	1	1	1	18	2	4	2	1	3	1	2	2	2
1	0	0	0	0	0	0	0	19	1	4	1	1	1	1	1	1	2
1	0	0	0	0	0	0	0	18	2	4	3	2	2	2	2	2	2
1	3	3	3	2	0	1	1	20	1	4	1	2	4	4	5	5	2
1	0	0	0	0	0	1	0	20	2	4	1	1	2	2	4	1	2
1	0	0	0	0	0	0	0	18	2	4	3	3	4	4	2	2	2
1	0	0	0	0	0	0	0	18	2	4	1	1	1	1	1	1	2
1	1	1	1	1	0	0	0	20	1	4	2	1	1	3	3	3	2
1	0	0	0	0	0	0	0	20	2	4	1	4	1	1	1	1	2
1	0	0	0	0	0	0	0	18	2	4	1	1	1	1	1	1	2
1	1	0	1	0	0	1	1	18	2	4	1	1	1	1	1	1	2
1	1	0	1	0	1	1	1	20	2	4	4	4	2	4	2	3	3
1	0	0	1	0	0	0	0	21	2	4	1	1	1	1	2	1	2
1	1	1	1	1	0	0	0	20	1	4	1	2	1	5	5	5	2
1	1	1	1	1	1	1	1	18	1	4	3	4	4	3	4	3	2
1	1	2	2	0	1	0	1	18	2	4	1	4	4	1	2	2	2
1	1	1	1	1	1	1	1	18	1	4	2	2	2	2	2	2	2
1	1	2	2	2	2	0	0	19	1	4	2	1	4	2	2	5	2
1	0	0	1	0	0	0	0	19	2	4	2	2	4	1	2	4	2
1	0	0	0	0	0	0	0	19	1	4	1	1	1	1	1	1	2
1	1	1	1	1	1	2	1	19	2	4	2	4	4	2	1	2	2
1	1	1	1	1	0	1	0	19	2	4	3	3	2	2	2	2	2
1	0	0	0	0	0	0	0	18	2	4	1	1	1	1	1	1	2
1	0	0	1	0	0	0	0	18	2	4	1	1	1	1	1	1	2
1	0	0	0	0	0	0	0	19	2	4	1	1	1	1	1	1	2
1	0	0	0	0	0	0	0	18	1	4	4	4	4	4	3	3	2
1	1	0	0	0	0	0	0	18	2	4	2	2	2	1	2	2	2
1	0	0	0	0	0	0	0	18	1	4	4	4	4	3	4	3	2
1	1	1	1	1	1	1	1	19	1	4	3	3	3	3	3	3	2
1	0	0	1	0	0	1	0	19	1	4	1	2	1	1	1	2	2
1	0	0	0	0	0	0	0	19	2	4	2	3	4	3	2	1	2
1	0	0	0	1	1	0	0	18	2	4	1	1	4	3	4	4	2
1	1	2	2	2	1	2	2	17	1	4	4	3	5	2	4	4	2
1	0	0	0	0	0	0	0	18	2	4	2	4	2	2	3	2	2
1	2	2	2	1	1	2	1	18	2	4	4	4	4	2	4	4	2
1	0	0	0	0	0	0	0	18	1	4	1	1	1	1	1	1	2
1	0	0	0	0	0	0	0	20	2	4	1	1	1	1	1	1	2
1	1	1	1	1	1	1	1	18	1	4	2	3	5	3	2	2	2
1	1	0	1	0	0	0	0	18	2	4	4	4	4	4	2	1	2
1	1	1	1	1	1	1	1	20	2	4	3	3	3	3	3	3	2
1	1	1	1	0	0	1	0	18	2	4	1	1	1	1	1	1	2
1	0	0	0	0	0	0	0	18	1	4	2	2	4	4	4	2	2
1	0	0	1	1	1	1	0	20	1	4	1	3	2	2	1	1	2
1	1	1	1	0	0	0	0	18	2	4	1	1	1	1	1	1	2
1	1	1	0	0	1	1	0	19	1	4	1	1	4	1	3	1	2
1	0	0	0	0	0	0	0	19	1	4	3	4	1	1	1	1	2
1	0	0	0	0	0	0	0	19	1	4	1	1	1	1	1	1	2
1	1	1	0	1	0	0	1	18	2	4	1	2	3	2	1	1	2
1	0	0	0	0	0	0	0	18	1	4	1	4	1	1	1	1	2
1	0	0	1	1	0	1	1	19	1	4	4	4	4	2	2	3	2
1	0	0	0	0	0	0	0	18	2	4	1	1	1	1	1	1	2
1	1	1	1	1	1	1	1	19	1	4	4	3	4	2	3	3	2
1	1	1	1	1	1	1	1	20	1	4	2	2	2	2	2	2	2
1	0	0	0	0	0	0	0	19	1	4	1	4	4	1	3	1	2
1	0	0	0	0	0	0	0	17	2	4	1	1	1	1	1	1	2
1	1	1	1	1	1	1	0	20	1	4	1	2	4	4	4	4	2
1	0	0	0	0	0	0	0	20	1	4	1	1	1	1	1	1	2
1	0	0	0	0	0	0	0	18	1	4	1	1	1	1	3	1	2
1	1	1	1	0	0	0	0	18	1	4	1	1	1	1	1	1	4
1	1	1	1	1	0	1	0	19	2	4	4	4	4	3	2	3	2
1	0	0	1	0	0	1	0	18	2	4	1	1	1	1	1	1	2
1	0	0	0	0	0	0	0	18	1	4	1	1	2	1	1	1	2
1	0	0	0	0	0	0	0	18	1	4	4	1	4	2	5	1	2
1	1	0	0	0	0	1	0	19	1	4	2	3	4	4	2	3	2
1	0	0	0	0	0	0	0	18	1	4	2	1	2	1	1	3	2
1	1	1	1	1	0	1	1	18	1	4	5	5	5	4	1	5	2
1	1	1	2	2	2	2	2	20	2	4	3	4	4	2	2	2	2
1	1	0	2	1	1	1	0	18	1	4	3	5	3	4	2	1	2
1	1	1	2	1	0	0	0	21	1	4	1	1	1	1	1	1	2
1	0	0	0	0	0	0	0	20	1	4	1	1	1	1	1	1	2
1	0	0	1	0	0	1	1	19	1	4	3	3	4	3	3	2	2
1	1	1	2	2	1	1	0	19	1	4	1	3	4	1	1	1	2
1	1	0	0	0	0	0	0	18	2	4	2	3	2	2	2	2	2
1	0	0	0	0	0	0	0	19	2	4	3	2	1	2	1	2	2
1	0	0	0	0	0	0	0	19	2	4	4	2	4	1	1	1	2
1	0	0	0	0	0	0	0	19	2	4	1	2	1	2	2	2	2
1	0	1	0	0	0	0	0	18	2	4	2	3	3	2	2	3	2
1	0	0	0	0	0	0	0	19	2	4	1	1	1	1	1	1	2
1	0	0	0	0	0	1	1	18	1	4	3	3	3	3	3	3	4
1	0	0	0	0	0	0	0	19	1	4	1	2	1	1	1	1	2
1	3	3	3	3	3	3	3	18	2	4	2	2	4	2	2	2	2
1	0	0	0	0	0	0	0	18	1	4	1	1	1	1	1	1	2
1	0	0	0	0	0	0	0	18	1	4	3	4	5	2	3	2	2
1	0	0	0	0	0	0	0	18	1	4	1	1	1	1	1	1	2
1	0	0	0	0	0	0	0	19	2	4	1	4	3	1	1	1	2
1	0	0	0	0	0	0	0	20	1	4	1	1	1	1	1	1	2
1	0	0	0	0	0	0	0	19	1	4	1	3	1	1	1	1	2
1	0	0	0	0	0	0	0	20	1	4	1	1	1	1	1	1	2
1	0	0	0	0	0	0	0	18	1	4	1	1	1	1	1	1	2
1	0	0	0	0	0	0	0	18	2	4	2	3	2	1	1	1	2
1	0	0	0	0	0	0	0	19	2	4	3	3	3	3	3	3	2
1	0	0	0	0	0	0	0	18	2	4	1	1	1	1	1	1	2
1	0	0	0	0	0	0	0	18	2	4	1	1	1	1	1	1	4
1	0	0	0	0	0	0	0	19	1	4	1	1	1	1	1	1	2
1	0	0	0	0	0	0	0	19	1	4	1	1	1	1	1	1	2
1	1	1	0	0	0	0	0	18	2	4	1	1	1	1	1	1	2
1	0	0	0	0	0	0	0	20	1	4	2	2	4	1	3	2	2
1	1	0	0	0	0	0	0	19	2	4	3	3	2	2	1	1	2
1	1	1	1	1	1	1	1	19	1	4	2	2	2	2	2	2	2
1	0	0	0	0	0	0	0	18	2	4	2	2	2	1	2	2	2
1	0	0	0	0	0	0	0	18	1	4	1	1	1	1	1	1	2
1	0	0	0	0	0	0	0	19	2	4	2	2	2	2	2	2	2
1	0	0	0	0	0	0	0	18	2	4	1	1	2	1	2	2	2
1	0	0	0	0	0	0	0	19	1	4	1	1	1	1	1	1	2
1	0	0	0	0	0	0	0	20	1	4	2	2	2	2	2	2	2
1	0	0	0	0	0	1	0	19	2	4	1	1	1	1	1	1	2
1	1	1	1	2	1	1	0	18	1	4	3	3	3	3	2	3	4
1	0	1	1	1	1	0	1	20	2	4	2	2	2	1	4	3	4
1	0	0	0	0	0	0	0	18	2	4	1	1	1	1	1	1	2
1	0	0	1	0	0	0	0	18	1	4	2	5	3	3	2	2	2
1	0	0	0	0	0	0	0	20	1	4	3	3	1	1	1	1	2
1	1	1	1	1	0	1	1	18	2	4	1	1	4	2	2	4	2
1	0	0	0	0	0	0	0	18	2	4	3	3	3	3	3	3	2
1	1	0	0	0	0	0	1	18	1	4	1	1	1	2	1	1	2
1	0	1	1	0	0	0	0	19	2	4	2	2	4	2	4	4	2
1	1	0	0	1	0	0	0	19	1	4	4	4	4	2	3	2	2
1	1	1	1	2	1	1	1	18	1	4	2	3	3	2	2	3	4
1	1	1	1	1	1	1	1	18	2	4	4	4	3	2	2	2	2
1	3	3	3	3	3	3	3	18	1	4	2	2	2	2	2	2	2
1	1	2	1	2	1	1	1	19	1	4	3	3	2	2	2	2	2
1	0	0	0	0	0	0	0	18	2	4	3	2	4	1	4	4	2
1	0	0	0	0	0	0	0	19	2	4	3	3	3	2	2	2	2
1	1	0	1	1	0	0	0	19	2	4	1	1	1	1	1	1	2
1	0	0	0	0	0	0	0	18	1	4	4	2	2	1	2	1	2
1	0	0	0	0	0	0	0	18	2	4	4	2	2	2	1	1	2
1	0	0	0	0	0	0	0	19	2	4	1	1	1	1	1	1	2
1	0	0	0	0	0	0	0	19	2	4	2	2	1	1	1	1	2
1	2	0	2	0	0	0	0	19	1	4	3	3	4	4	4	4	2
1	1	0	1	0	0	0	2	21	1	4	1	1	3	3	3	1	2
1	2	3	3	3	2	3	0	20	2	4	1	4	4	4	4	2	2
1	0	0	0	0	0	0	0	18	1	4	1	1	1	1	1	1	4
1	1	1	1	1	0	1	1	19	1	4	4	3	4	4	3	3	2
1	0	0	0	0	0	0	0	19	2	4	1	4	2	2	2	2	2
1	0	0	1	1	0	0	0	19	2	4	1	1	3	3	3	4	2
1	1	1	1	1	1	0	0	19	1	4	2	1	3	4	3	4	2
1	0	0	1	0	0	0	0	19	1	4	3	3	3	3	4	3	2
1	1	1	1	1	1	1	1	18	1	4	2	2	2	2	2	2	2
1	0	0	0	0	0	0	0	19	1	4	1	1	1	3	1	1	2
1	0	0	0	0	0	0	0	19	1	4	2	2	2	3	2	2	2
1	1	1	1	1	0	0	0	18	2	4	4	4	4	4	4	4	4
1	0	0	0	0	0	0	0	18	2	4	1	1	1	1	1	1	2
1	0	1	1	1	0	1	1	18	1	4	4	4	4	4	2	2	2
1	1	0	1	1	0	0	0	19	1	4	2	3	3	2	3	3	2
1	1	0	1	1	0	0	0	20	2	4	4	4	4	3	2	2	2
1	0	0	0	1	0	0	0	18	2	4	2	2	2	2	1	1	2
1	0	0	0	1	0	0	0	18	2	4	3	4	3	1	1	2	2
1	0	0	0	0	0	0	0	18	2	4	1	1	1	1	1	1	2
1	0	0	1	2	0	1	0	19	1	4	3	4	4	1	3	1	4
1	0	0	0	0	0	0	0	19	1	4	1	1	1	1	1	1	2
1	0	0	0	0	0	0	0	18	2	4	1	1	1	1	1	1	2
1	1	1	1	0	0	1	1	19	2	4	2	2	1	2	2	4	2
1	1	1	0	1	0	0	0	19	2	4	3	3	4	1	2	1	2
1	1	0	1	1	0	0	0	18	2	4	2	3	4	1	2	2	2
1	0	0	0	0	0	0	0	20	1	4	1	1	1	1	1	1	2
1	2	1	2	1	0	2	1	18	2	4	3	2	3	4	4	3	2
1	1	0	1	0	0	1	0	18	1	4	3	3	3	2	2	2	2
1	0	0	0	0	0	1	0	18	2	4	2	1	1	4	1	1	2
1	0	0	0	0	0	0	0	19	1	4	1	1	1	1	1	1	2
1	0	0	0	0	0	0	0	18	1	4	3	3	3	3	5	1	2
1	0	0	0	0	0	0	0	19	2	4	1	4	1	1	1	1	2
1	1	1	0	0	1	1	0	18	1	4	4	4	4	4	3	4	2
1	0	0	0	0	0	0	0	20	2	4	1	1	1	1	1	1	2
1	1	1	1	1	1	0	0	18	2	4	2	2	1	1	2	2	2
1	0	0	0	0	0	0	0	18	2	4	3	3	3	3	3	3	2
1	1	1	1	1	1	1	1	20	2	4	3	3	3	3	3	3	2
1	1	1	1	1	1	1	1	20	1	4	2	2	2	2	2	2	2
1	1	1	0	0	0	2	0	19	2	4	4	1	5	5	1	5	2
1	0	0	0	0	0	0	0	18	2	4	1	4	2	2	1	2	2
1	1	1	1	1	0	0	0	18	2	4	2	2	4	1	1	1	2
1	0	0	0	0	0	0	0	18	2	4	1	1	1	1	1	1	4
1	0	0	0	0	0	0	0	19	2	4	2	3	3	2	1	1	2
1	0	1	0	0	1	1	1	18	2	4	1	1	1	1	1	1	2
1	1	0	0	0	0	0	0	18	2	4	2	4	2	2	2	2	2
1	2	2	1	1	1	1	1	18	2	4	4	2	4	3	3	4	2
1	0	0	1	0	0	1	1	18	2	4	3	2	2	3	3	3	2
1	0	0	0	0	0	0	0	19	2	4	1	2	1	1	1	1	2
1	0	0	0	0	0	0	0	20	2	4	1	1	1	1	1	1	2
1	1	0	1	0	1	0	1	20	2	4	3	2	4	3	3	2	2
1	0	0	0	0	0	1	0	19	2	4	3	3	3	3	3	3	2
1	1	0	1	1	0	1	0	18	2	4	2	2	2	2	2	2	2
1	0	0	0	0	0	0	0	18	2	4	1	1	1	1	1	1	2
1	0	0	0	0	0	1	0	20	1	4	1	1	1	1	1	1	2
1	1	1	1	1	1	1	0	18	2	4	4	4	4	2	2	2	2
1	0	0	0	0	0	0	0	20	2	4	2	2	2	2	2	2	2
1	0	0	0	0	0	0	0	18	2	4	2	2	1	2	2	2	2
1	1	1	1	1	1	1	1	19	2	4	4	4	4	4	4	4	2
1	1	1	1	1	1	1	0	20	2	4	1	4	4	2	1	1	2
1	0	0	0	0	0	1	0	20	2	4	3	3	3	2	3	2	2
1	0	1	0	1	0	0	0	19	2	4	1	1	1	1	1	1	2
1	1	1	1	1	1	1	1	19	2	4	2	4	2	4	2	2	2
1	1	1	1	0	0	1	0	20	2	4	3	2	3	3	2	4	2
1	0	0	0	0	0	0	0	20	2	4	1	1	1	1	1	1	2
1	1	0	1	0	0	0	0	19	2	4	4	2	4	1	1	1	2
1	1	1	1	1	0	1	0	20	2	4	2	5	2	2	5	2	2
1	1	1	1	1	0	0	1	20	2	4	5	4	4	5	2	4	2
1	0	0	0	0	0	0	0	20	2	4	2	2	1	1	2	3	2
1	1	0	1	0	0	0	0	19	2	4	2	4	3	2	4	2	2
1	1	1	1	1	0	0	0	19	1	4	1	1	4	1	2	1	2
1	1	1	1	1	1	1	1	20	2	4	4	4	4	3	3	3	2
1	1	1	1	1	1	1	1	18	2	4	2	2	3	3	3	2	2
1	0	0	0	0	0	0	0	19	2	4	2	2	2	4	2	2	2
1	0	0	1	0	1	1	0	20	2	4	3	4	3	3	3	4	2
1	0	0	0	0	0	0	0	19	2	4	1	1	1	1	1	1	2
1	0	2	1	1	0	1	1	18	2	4	4	3	4	3	2	1	2
1	0	0	1	0	0	0	0	20	2	4	4	2	4	2	1	3	2
1	0	0	0	0	0	0	0	21	1	4	1	1	1	1	1	1	2
1	0	0	0	0	0	0	0	19	2	4	1	1	1	1	1	1	2
1	1	0	0	1	0	1	0	19	2	4	4	3	4	4	3	3	2
1	0	0	0	0	0	0	0	19	2	4	1	1	1	1	1	1	2
1	0	0	0	0	0	0	0	19	2	4	2	2	3	2	2	2	2
1	0	0	0	0	0	0	0	18	2	4	1	1	1	1	1	1	2
1	1	1	1	1	1	1	1	18	2	4	3	4	4	3	3	3	2
1	0	0	0	0	0	0	0	20	2	4	2	2	2	2	3	2	2
1	1	0	1	0	0	1	0	20	2	4	2	2	2	1	1	1	2
1	0	0	0	0	0	0	0	19	2	4	4	4	4	3	2	2	2
1	0	0	1	0	0	0	0	19	2	4	1	1	1	1	1	1	2
1	0	0	0	0	0	0	0	20	2	4	1	1	1	1	1	1	2
1	1	0	0	0	0	0	0	20	2	4	1	1	1	1	1	1	2
1	0	0	0	0	0	1	0	20	2	4	3	2	5	2	2	3	2
1	1	1	1	1	0	1	0	19	2	4	3	3	4	1	3	4	2
1	0	0	1	1	0	1	1	19	2	4	3	2	4	4	1	3	2
1	0	0	0	0	0	0	0	19	2	4	1	1	1	4	1	1	2
1	1	2	1	1	1	1	0	18	1	4	3	4	4	4	3	4	2
1	1	0	0	0	0	0	0	20	2	4	3	4	1	1	1	1	2
1	1	1	1	1	0	1	0	19	2	4	3	4	4	4	2	2	2
1	1	1	1	0	0	1	1	19	2	4	2	1	2	1	2	1	2
1	0	1	1	1	0	1	0	20	2	4	3	4	4	4	4	4	2
1	0	0	0	0	0	0	0	21	2	4	2	2	2	2	2	2	2
1	0	0	0	0	0	0	0	20	2	4	1	1	1	1	1	1	2
1	0	0	0	0	0	0	0	19	2	4	1	2	1	1	1	1	2
1	0	0	0	0	0	1	0	18	1	4	1	1	1	1	1	1	2
1	1	0	1	1	1	1	0	19	2	4	2	2	2	2	2	2	2
1	3	2	2	3	2	2	0	21	2	4	3	3	3	3	3	3	2
1	3	3	3	3	3	3	3	18	1	4	4	4	4	4	1	1	2
1	0	0	0	0	0	0	0	20	2	4	2	1	2	1	1	1	2
1	1	0	1	1	1	1	1	21	1	4	3	3	3	3	3	3	2
1	0	0	0	0	0	0	0	19	2	4	2	2	2	2	2	2	2
1	1	0	0	1	0	1	0	19	2	4	1	1	1	1	1	1	2
1	0	0	0	0	0	0	0	19	2	4	1	1	1	1	1	1	2
1	2	2	2	1	0	1	0	21	2	4	2	2	3	2	4	3	2
1	0	0	0	0	0	0	0	19	2	4	3	3	3	2	2	4	2
1	0	0	1	0	0	1	0	20	2	4	1	2	4	4	4	2	2
1	1	0	1	0	0	0	0	19	2	4	2	2	1	1	1	1	2
1	1	1	0	0	0	0	0	19	2	4	1	3	2	4	4	2	2
1	2	2	2	2	1	2	2	19	2	4	4	4	4	4	4	3	2
1	1	0	1	0	1	0	1	20	1	4	4	5	5	4	2	3	2
1	2	2	2	2	2	2	2	20	1	4	4	3	5	5	5	3	2
1	0	0	0	0	0	0	0	18	1	4	1	1	1	1	1	1	2
1	1	1	1	0	0	1	0	20	2	4	2	1	4	1	4	3	2
1	0	0	0	0	0	0	0	19	2	4	1	1	1	2	1	1	2
1	0	0	0	0	0	0	0	20	2	4	1	1	1	1	1	1	2
1	0	0	0	0	0	0	0	18	2	4	1	1	1	1	1	1	2
1	0	0	1	0	0	1	1	19	2	4	3	4	3	3	3	3	2
1	1	1	0	1	0	0	0	18	1	4	2	4	5	5	4	3	2
1	0	0	0	1	1	1	0	18	2	4	1	1	3	1	1	1	2
1	0	0	0	0	0	0	0	18	1	4	1	1	1	1	1	1	2
1	0	0	0	0	0	0	0	19	2	4	1	1	1	1	2	1	2
1	1	0	1	0	1	0	1	20	2	4	2	4	4	3	4	3	2
1	0	0	0	0	0	0	0	19	2	4	1	1	1	1	2	1	2
1	0	0	0	0	0	0	0	20	2	4	1	1	1	1	1	4	2
1	1	0	1	0	1	1	1	21	2	4	1	1	1	1	1	1	2
1	1	0	1	1	0	1	0	19	2	4	2	4	3	3	2	4	2
1	0	0	0	0	0	0	0	18	2	4	4	4	4	3	1	2	2
1	1	0	1	0	0	0	0	20	2	4	2	2	3	2	3	3	2
1	1	1	1	1	0	1	1	19	2	4	3	2	5	5	4	5	2
1	1	0	1	0	0	1	1	19	1	4	2	2	1	1	1	1	2
1	1	1	1	1	1	1	1	20	2	4	1	2	4	2	2	2	2
1	0	0	0	0	0	0	0	19	2	4	3	2	1	1	1	1	2
1	0	0	0	0	0	0	0	19	2	4	1	1	1	1	1	1	2
1	0	0	0	0	0	0	0	19	2	4	3	2	4	2	3	4	2
1	0	0	0	0	0	0	0	20	2	4	2	2	2	2	2	2	2
1	1	1	0	1	0	1	0	20	2	4	4	2	4	1	3	4	2
1	1	2	2	0	0	1	0	20	2	4	3	3	3	4	1	1	2
1	0	0	0	0	0	1	0	19	2	4	1	4	1	1	1	1	2
1	1	2	3	3	0	1	1	20	2	4	2	1	1	1	1	1	2
1	0	0	0	0	0	1	0	18	1	4	2	2	2	2	1	1	2
1	0	0	0	0	0	0	0	18	2	4	2	2	3	2	3	2	2
1	0	0	0	0	0	0	0	20	1	4	1	4	1	4	4	4	2
1	0	0	0	0	0	0	0	18	1	4	2	2	2	2	2	2	2
1	1	0	1	0	0	1	0	20	2	4	1	2	1	1	3	3	2
1	0	0	0	0	0	0	0	20	1	4	4	1	1	1	1	1	2
1	0	0	0	0	0	0	0	19	2	4	2	2	2	2	2	2	2
1	0	0	1	1	0	1	1	20	2	4	1	4	1	1	2	1	2
1	0	0	0	0	0	0	0	19	1	4	1	1	1	1	1	1	2
1	0	0	0	0	0	1	0	20	2	4	2	2	2	1	3	3	2
1	0	0	0	0	0	0	0	22	1	4	1	1	1	1	1	1	2
1	0	0	0	0	0	0	0	19	1	4	1	1	1	1	1	1	2
1	0	0	0	0	0	0	1	20	2	4	1	1	1	1	1	1	2
1	0	0	1	0	0	0	0	20	2	4	2	2	2	2	2	2	2
1	0	0	0	0	0	0	0	19	2	4	2	2	2	1	2	1	2
1	0	1	1	1	0	0	0	18	1	4	4	2	1	1	1	1	2
1	0	0	0	0	0	0	0	18	2	4	1	1	1	2	1	1	2
1	0	0	0	0	0	0	0	20	2	4	1	1	1	1	1	1	2
1	2	2	2	2	2	3	3	18	2	4	4	4	4	4	4	4	2
1	1	1	1	1	1	1	1	20	2	4	2	4	4	4	4	4	2
1	1	1	1	0	0	1	1	18	2	4	3	2	2	2	1	2	2
1	1	0	0	0	0	0	0	19	2	4	3	1	2	2	2	3	2
1	0	0	1	0	0	0	0	18	2	4	1	1	1	1	1	1	2
1	0	0	0	0	0	0	0	19	2	4	1	2	1	1	2	1	2
1	0	0	0	0	0	0	0	18	2	4	1	1	1	1	1	1	2
1	0	0	0	0	0	0	0	18	2	4	1	1	1	1	4	1	2
1	0	0	0	0	0	0	0	18	2	4	2	3	2	2	3	3	2
1	1	0	1	0	0	0	1	18	2	4	1	1	1	1	1	1	2
1	1	0	1	0	0	0	0	19	2	4	3	3	2	3	4	1	2
1	1	1	1	0	0	1	1	20	2	4	2	2	4	2	5	4	2
1	0	0	0	0	0	0	0	19	2	4	1	3	3	2	2	2	2
1	1	1	0	1	0	0	1	18	1	4	2	4	4	2	5	4	2
1	0	0	1	0	0	0	0	19	2	4	2	2	2	2	2	2	2
1	1	1	1	1	1	1	1	20	2	4	3	4	3	4	3	3	2
1	0	0	0	0	0	0	0	18	2	4	3	1	1	1	1	1	2
1	0	0	0	0	0	0	0	18	2	4	1	1	1	3	1	1	2
1	1	0	1	0	0	0	0	19	2	4	3	1	1	1	1	1	2
1	0	0	0	0	0	0	0	18	2	4	2	4	2	2	4	2	2
1	0	0	0	0	0	1	0	17	2	4	2	3	3	3	3	3	2
1	0	0	0	0	0	0	0	18	2	4	1	4	4	2	1	3	2
1	1	1	1	1	0	2	0	20	2	4	1	1	4	3	3	3	2
1	0	0	0	0	0	0	0	19	2	4	1	1	1	2	1	4	2
1	1	1	1	1	1	1	1	19	2	4	2	2	2	2	2	2	2
1	0	0	0	0	0	0	0	18	2	4	2	4	3	2	4	2	2
1	0	0	0	0	0	0	0	19	1	4	2	2	4	2	2	1	2
1	0	0	0	0	0	0	0	18	2	4	1	1	1	1	1	1	2
1	1	0	0	0	0	0	0	21	2	4	2	4	2	1	1	2	2
1	1	0	1	1	1	0	0	18	2	4	3	4	4	3	3	3	2
1	0	0	0	0	0	0	0	18	2	4	3	3	3	3	3	3	2
1	0	0	0	0	0	0	0	18	2	4	1	1	1	1	1	1	2
1	0	0	0	0	0	0	0	19	2	4	4	2	1	4	1	1	2
1	1	0	0	0	0	0	0	18	2	4	3	3	2	2	2	4	2
1	0	0	0	0	0	0	0	20	2	4	1	1	1	1	1	1	2
1	0	0	0	0	0	0	0	20	2	4	3	3	3	3	3	3	2
1	0	0	1	0	0	0	0	20	2	4	2	5	2	2	2	2	2
1	1	0	0	0	0	1	0	20	2	4	1	1	1	1	1	1	2
1	1	0	0	0	0	1	0	21	2	4	1	1	2	1	1	1	2
1	1	0	1	0	0	1	0	19	1	4	2	4	4	3	3	3	2
1	2	1	2	3	0	2	1	20	1	4	5	5	4	5	5	1	2
1	1	1	2	0	1	0	1	19	2	4	2	3	3	3	2	3	2
1	1	0	0	0	0	0	0	20	2	4	1	1	4	1	1	1	2
1	1	1	1	0	0	0	0	19	2	4	3	2	1	2	1	3	2
1	1	1	0	0	0	0	0	19	2	4	2	2	3	2	2	2	2
1	1	0	0	0	0	0	0	18	1	4	3	2	2	2	2	2	2
1	0	0	0	0	0	0	0	18	2	4	1	1	1	1	1	1	2
1	0	0	0	0	0	0	0	19	1	4	2	3	3	2	2	1	2
1	0	0	0	0	0	0	0	20	2	4	2	2	2	1	1	2	2
1	0	0	0	0	0	0	0	18	2	4	2	2	2	1	1	1	2
1	0	0	1	0	0	0	0	19	2	4	1	1	3	1	2	1	2
1	0	0	0	1	0	0	0	18	2	4	1	1	3	1	3	2	2
1	0	0	0	0	0	0	0	18	2	4	1	1	1	1	1	1	2
1	0	1	0	1	0	2	0	19	1	4	4	2	4	4	2	2	2
1	1	0	0	0	1	0	0	19	2	4	2	4	3	2	2	3	2
1	0	1	0	0	0	1	0	20	2	4	1	2	1	1	1	1	2
1	1	0	1	0	0	0	0	19	2	4	2	4	2	1	1	1	2
1	1	1	1	1	1	1	0	19	2	4	2	2	2	2	2	4	2
1	0	1	1	1	0	1	1	18	2	4	2	3	2	2	1	1	2
1	1	1	1	1	1	0	0	19	1	4	1	1	1	1	2	1	2
1	0	0	0	0	0	0	0	19	2	4	1	2	1	1	1	2	2
1	1	1	1	1	0	1	0	18	2	4	4	3	3	1	1	3	2
1	0	0	0	0	0	0	0	19	2	4	1	2	4	4	3	3	2
1	0	0	0	0	0	0	0	19	2	4	4	2	1	1	1	1	2
1	1	1	1	1	0	1	1	18	2	4	3	4	4	2	2	3	2
1	0	0	0	0	0	0	0	19	2	4	2	4	2	3	3	4	2
1	0	0	0	0	0	0	0	18	2	4	2	2	1	2	1	2	2
1	0	0	1	0	0	0	0	18	1	4	3	2	2	2	2	1	2
1	1	1	1	1	0	0	0	19	1	4	1	1	1	1	1	1	2
1	1	0	0	0	0	0	0	19	2	4	2	2	2	1	1	1	2
1	1	0	0	0	0	1	0	19	2	4	2	2	1	1	1	1	2
1	0	0	0	0	0	0	0	18	2	4	1	1	1	1	1	1	2
1	1	0	0	0	0	1	0	19	2	4	1	1	1	2	2	2	2
1	1	1	2	2	1	1	1	23	2	4	4	3	2	2	1	1	2
1	0	0	0	0	0	0	0	19	2	4	2	2	2	2	2	2	2
1	1	1	1	1	1	1	1	20	1	4	2	3	4	4	4	2	2
1	1	1	1	1	1	1	1	18	2	4	4	2	3	2	3	3	2
1	1	0	1	0	0	1	0	19	2	4	2	2	1	2	1	1	2
1	0	0	1	0	0	0	1	19	2	4	4	4	3	2	1	2	2
1	1	1	1	1	1	1	1	17	1	4	3	3	3	3	3	3	2
1	0	0	0	0	0	0	0	19	2	4	1	1	2	1	1	1	2
1	0	0	0	0	0	0	0	19	2	4	2	2	2	2	2	2	2
1	1	0	0	0	0	0	1	19	2	4	1	2	4	1	1	3	2
1	1	1	1	1	1	1	1	19	2	4	3	4	4	4	1	4	2
1	1	1	0	0	0	1	0	19	2	4	1	4	1	2	1	1	2
1	1	0	0	0	0	0	0	19	2	4	3	3	3	2	3	3	2
1	0	0	0	0	0	0	0	18	2	4	1	1	1	1	3	4	2
1	1	1	1	1	1	1	1	18	2	4	3	3	3	3	3	3	2
1	0	0	0	0	0	1	0	20	2	4	2	2	2	2	1	1	2
1	0	0	0	0	0	0	0	18	2	4	2	4	4	4	2	3	2
1	0	0	0	0	0	0	0	20	2	4	1	1	1	1	1	1	2
1	0	0	0	0	0	0	0	20	2	4	2	1	1	2	1	1	2
1	1	1	1	1	1	1	1	19	2	4	4	4	4	3	3	4	2
1	0	0	0	1	0	0	0	18	2	4	3	1	1	3	1	1	2
1	1	1	1	1	1	1	1	19	1	4	4	1	2	2	2	3	2
1	0	0	0	0	0	0	0	19	2	4	2	1	1	2	1	1	2
1	0	0	0	0	0	0	0	19	1	4	1	4	5	4	2	1	2
1	0	0	1	1	0	0	0	18	2	4	4	2	2	2	2	4	2
1	1	1	1	0	0	1	0	18	2	4	2	1	4	1	3	4	2
1	1	1	1	0	0	0	1	18	2	4	3	3	1	3	2	1	2
1	0	0	0	0	0	0	0	18	2	4	1	1	1	1	1	1	2
1	0	0	0	0	0	0	0	19	2	4	1	1	4	1	1	1	2
1	0	0	0	0	0	0	0	20	2	4	1	4	1	1	1	1	2
1	0	0	0	0	0	0	0	19	2	4	1	2	1	1	2	2	2
1	0	0	0	0	0	0	0	20	2	4	1	1	1	1	1	1	2
1	0	1	0	1	0	0	1	20	2	4	2	5	4	2	2	1	2
1	1	1	1	0	0	1	0	18	2	4	5	5	4	4	2	4	2
1	0	0	0	0	0	0	0	18	2	4	4	4	4	2	3	3	2
1	0	0	0	0	0	0	0	19	2	4	1	3	1	1	1	1	2
1	0	0	0	0	0	0	0	19	2	4	1	1	1	1	1	1	2
1	0	0	0	0	0	0	0	19	2	4	1	1	1	1	1	1	2
1	0	0	0	0	0	0	0	19	2	4	1	1	1	1	1	1	2
1	0	0	0	0	0	0	0	20	2	4	2	3	2	1	2	2	2
1	0	0	0	0	0	0	0	18	2	4	1	1	1	1	1	1	2
1	0	0	0	0	0	0	0	20	2	4	1	1	1	1	1	1	2
1	1	1	1	1	0	0	0	19	2	4	3	4	2	2	2	3	2
1	0	0	0	0	0	0	0	20	1	4	3	3	3	3	1	1	2
1	1	0	0	0	0	0	0	19	2	4	1	2	2	1	1	1	2
1	1	0	0	1	0	1	0	18	2	4	2	4	4	2	2	2	2
1	1	0	1	1	0	1	0	19	2	4	2	1	1	3	2	1	2
1	1	1	1	1	1	1	1	19	2	4	3	3	3	3	3	3	2
1	0	0	0	0	0	0	0	19	2	4	1	1	1	1	1	3	2
1	2	2	2	2	1	1	1	20	2	4	3	4	4	3	3	3	2
1	1	1	1	1	0	0	1	18	2	4	2	1	2	2	1	1	2
1	1	1	1	1	0	1	0	18	2	4	2	2	4	1	1	2	2
1	0	0	0	0	0	0	0	20	2	4	1	1	1	1	1	1	2
1	1	1	1	1	1	0	0	18	1	4	4	3	4	4	5	3	2
1	1	1	1	1	0	1	0	18	2	4	3	4	4	4	3	5	2
1	0	0	0	0	0	0	0	19	2	4	2	2	2	2	2	2	2
1	0	0	0	0	0	0	0	19	2	4	1	1	1	1	1	1	2
1	0	0	1	0	0	1	0	19	2	4	2	1	3	4	1	1	2
1	0	0	0	0	0	0	0	19	1	4	4	4	3	3	2	3	2
1	1	0	0	0	0	0	0	19	2	4	2	2	2	2	2	2	2
1	1	1	1	1	0	1	0	19	2	4	3	4	4	2	3	3	2
1	1	1	1	1	1	1	1	20	2	4	3	3	3	3	1	2	2
1	0	0	0	0	0	0	0	20	2	4	1	2	5	4	5	1	2
1	0	0	0	0	0	1	0	19	2	4	1	1	1	1	1	1	2
1	0	0	0	0	0	0	0	20	2	4	1	1	1	1	1	1	2
1	0	0	0	0	0	0	0	20	2	4	2	2	4	2	1	1	2
1	0	0	0	0	0	1	0	22	2	4	1	1	1	1	1	3	2
1	0	0	0	0	0	0	0	20	1	4	1	1	1	1	1	1	2
1	0	0	0	0	0	0	0	18	2	4	1	1	1	1	1	1	2
1	0	0	0	0	0	0	0	18	2	4	1	1	1	1	1	1	2
1	1	0	0	0	0	0	0	20	1	4	1	1	1	1	1	1	2
1	0	0	0	0	0	0	0	19	2	4	3	1	3	5	3	1	2
1	1	1	1	1	0	1	0	19	2	4	3	2	3	2	3	2	2
1	0	0	0	0	0	0	0	19	2	4	1	1	2	1	2	3	2
1	0	0	0	0	0	0	0	19	2	4	1	1	1	1	1	1	2
1	1	1	1	1	1	1	1	20	2	4	1	1	1	1	1	1	2
1	1	0	0	0	0	0	0	18	2	4	2	2	2	2	2	2	2
1	1	0	1	0	0	0	0	20	2	4	1	1	2	1	1	1	2
1	0	0	0	0	0	0	0	19	2	4	1	1	1	1	1	1	2
1	1	1	1	0	0	0	0	19	1	4	1	1	1	1	4	1	2
1	1	0	0	1	0	1	0	20	2	4	2	5	2	2	3	2	2
1	0	0	0	0	0	0	0	20	2	4	1	1	1	1	3	3	2
1	0	1	0	1	0	1	0	19	2	4	2	1	1	1	1	1	2
1	0	1	0	0	0	0	0	20	2	4	2	2	1	2	2	2	2
1	0	0	0	0	0	0	0	19	1	4	1	1	1	1	1	1	2
1	1	1	1	0	0	0	0	19	2	4	3	3	4	3	2	2	2
1	2	2	2	2	2	2	2	20	1	4	1	1	1	1	1	1	2
1	0	0	1	0	0	1	0	19	2	4	2	1	1	1	1	1	2
1	0	0	0	0	0	0	0	20	2	4	2	2	2	2	2	2	2
1	0	0	0	0	0	0	0	19	2	4	1	1	1	1	5	4	2
1	0	1	1	1	1	1	1	19	2	4	3	4	4	3	3	4	2
1	0	0	0	0	0	0	0	19	2	4	4	4	3	3	3	1	2
1	1	2	2	1	0	1	1	18	2	4	2	2	5	3	2	3	2
1	0	0	1	1	0	1	0	19	2	4	2	1	2	2	4	2	2
1	0	0	0	0	0	0	0	19	2	4	1	1	1	1	1	1	2
1	1	1	1	1	1	1	1	19	2	4	1	1	1	1	1	1	2
1	0	0	0	0	0	0	0	18	2	4	2	2	2	2	2	2	2
1	0	0	0	0	0	0	1	18	2	4	4	4	4	3	4	2	2
1	0	0	0	0	0	0	0	19	2	4	1	1	1	1	1	1	2
1	0	0	0	0	0	0	0	19	2	4	1	1	1	1	1	1	2
1	0	0	0	0	0	0	0	18	2	4	1	1	4	1	1	1	2
1	1	1	1	0	0	0	1	19	1	4	3	3	3	3	3	3	2
1	1	0	1	1	0	1	0	18	2	4	2	2	4	3	2	3	2
1	1	0	1	0	0	0	0	19	2	4	4	4	4	4	1	1	2
1	0	0	0	0	0	0	0	18	2	4	1	4	3	2	3	2	2
1	1	1	1	0	0	0	0	19	1	4	2	1	4	1	1	2	2
1	0	0	0	0	0	1	0	19	2	4	4	4	2	3	1	3	2
1	1	1	1	1	1	2	1	18	2	4	3	3	3	3	3	3	2
1	0	0	0	0	0	0	0	19	2	4	1	2	2	2	1	2	2
1	0	0	0	0	0	0	0	19	2	4	2	2	1	1	1	1	2
1	0	0	0	0	0	0	0	19	2	4	1	2	1	1	1	1	2
1	1	1	1	1	1	1	1	18	1	4	4	4	4	4	4	4	4
1	0	0	0	0	0	0	0	19	2	4	2	3	3	3	3	3	2
1	1	0	1	1	1	1	1	18	2	4	2	3	3	3	2	2	2
1	1	1	1	0	1	1	1	19	2	4	2	3	3	3	2	2	2
1	1	1	1	1	1	1	0	19	2	4	4	4	4	4	2	4	2
1	1	1	1	1	1	1	1	20	1	4	3	4	4	4	5	3	2
1	0	0	0	0	0	0	0	19	2	4	2	2	2	2	2	2	2
1	0	1	2	0	1	1	0	18	2	4	2	4	1	3	3	1	2
1	0	0	0	0	0	0	0	19	2	4	1	1	1	1	1	1	2
1	1	0	1	0	1	1	1	19	2	4	2	2	1	5	3	1	2
1	1	1	1	1	1	1	1	19	2	4	1	2	2	2	1	1	2
1	0	0	0	1	0	0	0	19	2	4	2	2	2	2	2	2	2
1	1	1	2	1	1	1	2	19	2	4	3	3	3	4	3	3	2
1	1	1	1	1	1	1	1	20	1	4	3	3	3	3	3	3	2
1	0	0	0	0	0	0	0	19	2	4	3	1	2	1	1	1	2
1	3	3	3	2	2	3	3	20	2	4	4	4	4	4	3	4	2
1	0	0	1	0	0	0	0	19	2	4	1	4	1	2	1	1	2
1	0	0	0	0	0	0	0	19	2	4	1	2	2	2	3	1	2
1	1	0	0	0	1	0	0	19	2	4	2	2	2	2	2	2	2
1	1	1	1	1	0	0	0	19	2	4	3	3	4	4	3	3	2
1	1	1	1	0	0	1	1	19	2	4	1	4	3	2	1	4	2
1	0	0	0	0	0	0	0	18	2	4	1	1	1	1	1	1	2
1	0	0	0	0	0	0	0	18	2	4	1	1	1	1	1	1	2
1	1	0	0	0	0	0	0	18	1	4	2	1	1	1	1	1	2
1	0	0	1	1	0	1	1	19	2	4	1	1	1	1	1	1	2
1	0	0	0	0	0	0	0	20	2	4	3	3	2	2	2	3	2
1	0	1	1	1	1	1	1	20	2	4	3	2	5	2	2	2	2
1	0	0	0	0	0	0	0	20	2	4	1	2	1	4	1	1	2
1	0	0	0	0	0	0	0	19	2	4	1	1	1	1	1	1	2
1	2	3	3	2	3	3	2	19	2	4	5	4	4	2	1	4	3
1	0	0	0	0	0	1	0	19	2	4	1	4	4	2	3	2	2
1	1	1	1	0	0	0	1	19	2	4	3	2	5	3	3	4	2
1	0	0	0	0	0	0	0	20	1	4	3	4	3	3	3	3	2
1	1	0	0	0	0	0	0	18	2	4	1	1	1	1	1	1	2
1	0	0	0	0	0	0	0	19	1	4	1	1	1	1	1	1	2
1	1	0	0	0	0	1	1	20	2	4	3	2	4	3	3	2	2
1	0	0	1	0	0	0	0	19	1	4	1	4	1	1	1	1	2
1	1	1	1	1	0	0	0	19	2	4	3	4	1	4	1	1	2
1	1	0	1	1	0	1	1	20	1	4	3	3	4	3	2	2	2
1	0	0	0	0	0	0	0	19	2	4	2	2	1	1	2	2	2
1	1	0	0	0	0	0	0	20	1	4	4	1	1	1	1	1	2
1	1	1	0	0	0	1	0	19	2	4	3	3	2	4	3	3	2
1	1	1	1	1	0	1	1	18	2	4	2	2	2	2	2	2	2
1	1	1	3	2	1	1	2	19	2	4	3	2	4	4	2	3	2
1	0	0	0	0	1	0	1	18	1	4	1	1	1	1	1	1	4
1	1	1	1	1	0	0	0	20	2	4	1	1	1	1	1	1	2
1	0	0	0	0	0	1	1	19	2	4	2	4	4	3	3	3	2
1	0	0	0	0	0	0	0	20	1	4	1	1	1	1	1	1	2
1	0	0	0	0	0	0	0	19	2	4	1	1	1	1	1	1	2
1	1	1	1	1	1	1	1	18	2	4	1	1	3	2	3	2	2
1	0	0	0	0	0	0	0	19	2	4	1	4	1	3	1	1	2
1	0	0	0	0	0	0	0	19	2	4	2	4	2	2	1	1	2
1	1	1	1	1	1	1	1	19	2	4	2	3	3	2	2	3	2
1	2	2	2	2	1	2	1	19	2	4	4	4	4	5	5	2	2
1	1	1	1	0	0	1	0	20	2	4	1	5	1	1	1	2	2
1	0	1	0	0	0	0	0	18	2	4	3	2	4	3	1	1	2
1	0	0	0	0	0	0	0	18	2	4	3	2	3	1	1	1	2
1	0	0	0	0	0	1	0	18	1	4	2	4	4	2	2	3	2
1	0	0	0	0	0	0	0	18	2	4	1	1	1	1	1	1	2
1	1	1	1	1	1	1	1	19	2	4	3	3	3	3	3	3	2
1	0	0	0	0	0	0	0	20	2	4	3	4	2	2	2	1	2
1	0	0	0	0	0	0	0	18	2	4	4	4	4	1	1	2	2
1	0	0	0	0	0	0	0	20	2	4	1	1	1	1	4	4	2
1	0	0	0	0	0	0	0	20	2	4	3	3	3	3	3	3	2
1	1	0	1	0	0	1	0	19	2	4	3	4	4	3	2	2	2
1	1	0	0	0	0	1	0	18	2	4	3	3	3	3	3	3	2
1	0	0	0	0	0	0	0	19	2	4	1	4	4	1	1	1	2
1	1	1	1	1	1	1	1	18	2	4	2	4	4	2	2	2	2
1	0	0	0	1	0	0	0	18	2	4	3	4	3	2	2	3	2
1	0	0	0	0	0	0	0	20	2	4	1	1	1	2	1	1	2
1	0	0	0	0	0	0	0	19	1	4	1	1	1	1	1	1	2
1	0	0	0	1	0	1	0	19	2	4	4	4	4	2	4	2	2
1	0	0	0	0	0	0	0	18	1	4	2	2	1	2	2	1	2
1	0	1	1	1	1	1	0	18	2	4	2	4	1	1	2	2	2
1	0	0	1	0	0	1	0	19	2	4	3	2	3	3	3	4	2
1	0	0	0	0	0	0	0	18	1	4	2	4	3	4	2	2	2
1	0	0	0	0	0	0	0	19	2	4	3	3	3	3	3	3	2
1	1	1	1	1	0	0	0	18	2	4	3	4	4	4	4	4	2
1	1	0	0	1	1	1	0	19	2	4	2	2	4	3	4	1	2
1	0	0	0	0	0	0	0	18	2	4	4	4	1	1	3	4	2
1	1	1	2	1	1	1	1	20	2	4	2	3	2	2	2	1	2
1	0	0	0	1	0	1	0	20	2	4	1	1	1	3	5	5	2
1	2	2	2	2	2	2	2	19	1	4	1	1	2	1	3	2	2
1	0	0	0	0	0	0	0	18	1	4	2	2	1	1	2	1	2
1	1	1	1	1	2	1	1	18	2	4	2	3	2	4	2	2	2
1	0	0	0	0	0	0	0	19	2	4	1	2	1	1	1	1	2
1	0	0	0	0	0	0	0	19	2	4	1	1	1	1	1	1	2
1	1	1	1	1	1	1	1	19	2	4	4	3	2	2	2	4	2
1	0	0	0	0	0	0	0	19	2	4	1	1	1	1	1	1	2
1	0	1	1	0	1	1	1	19	2	4	3	3	4	4	3	3	2
1	0	0	0	0	0	0	0	18	2	4	2	1	1	1	1	1	2
1	0	0	1	0	0	0	0	18	2	4	4	1	4	4	1	1	2
1	0	0	0	0	0	0	0	19	1	4	3	2	3	4	4	3	2
1	0	0	0	0	0	0	1	19	2	4	2	4	4	2	4	2	2
1	0	0	0	0	0	1	0	19	2	4	4	4	2	3	2	3	2
1	1	1	1	1	0	0	0	19	1	4	4	4	1	1	1	4	2
1	1	0	1	1	0	0	0	18	2	4	2	2	2	2	2	4	2
1	0	0	0	0	0	0	0	18	2	4	1	4	1	1	1	1	2
1	0	0	1	0	0	0	0	19	2	4	4	4	4	1	2	1	2
1	0	0	0	0	0	0	0	19	2	4	2	1	1	1	1	1	2
1	0	0	0	0	0	0	0	18	2	4	2	4	1	1	1	1	2
1	0	0	0	0	0	0	0	18	2	4	3	1	2	1	1	1	2
1	1	0	1	0	1	0	0	18	2	4	1	2	5	5	3	3	2
1	1	0	0	0	0	0	0	18	2	4	2	2	1	2	1	1	2
1	0	0	0	0	0	0	0	19	2	4	1	1	1	1	1	1	2
1	0	0	0	0	0	0	0	18	1	4	2	1	1	2	1	2	2
1	0	0	0	0	0	0	0	18	2	4	1	2	3	3	2	3	2
1	0	0	0	0	0	0	0	18	2	4	2	2	3	2	2	3	2
1	2	2	2	2	2	2	2	19	2	4	3	4	4	4	2	3	2
1	0	0	1	1	0	1	0	18	2	4	1	3	2	4	1	4	2
1	1	0	0	0	0	0	0	19	2	4	2	3	2	1	2	2	2
1	0	0	0	0	0	0	0	19	2	4	2	2	1	1	1	2	2
1	0	0	0	0	0	0	0	18	1	4	2	3	4	3	3	3	2
1	1	2	2	1	1	0	0	20	1	4	2	1	1	1	1	1	2
1	0	0	0	0	0	0	0	18	1	4	2	2	2	2	1	2	2
1	0	0	0	0	0	0	0	18	2	4	1	1	1	1	1	1	2
1	1	0	0	0	0	0	0	20	2	4	4	1	4	4	1	1	2
1	1	0	0	0	0	0	0	19	1	4	1	3	4	1	1	1	2
1	0	0	0	0	0	0	0	18	1	4	1	1	1	1	1	1	2
1	0	0	0	0	0	0	0	18	2	4	1	1	1	1	1	1	2
1	0	0	0	0	0	0	0	19	2	4	2	3	1	4	1	1	2
1	0	0	0	0	0	0	0	19	1	4	1	3	1	1	1	1	2
1	0	0	0	0	0	0	0	19	1	4	1	1	1	1	1	1	2
1	0	1	1	1	0	0	0	18	2	4	2	4	3	3	1	1	2
1	1	1	1	0	0	0	0	19	2	4	2	2	4	2	5	4	2
1	0	0	1	1	0	0	0	20	2	4	2	2	2	2	1	1	2
1	0	0	0	0	0	0	0	19	2	4	3	3	3	2	2	2	2
1	1	1	1	1	1	1	1	19	2	4	3	3	3	3	3	3	2
1	0	0	0	0	0	0	0	18	2	4	1	2	4	3	3	1	2
1	1	0	0	0	0	0	0	19	2	4	2	2	1	1	1	1	2
1	0	0	1	1	0	1	0	18	2	4	1	1	2	1	1	1	2
1	0	0	0	0	0	0	0	19	2	4	1	1	3	1	1	1	2
1	1	0	1	0	0	1	0	18	2	4	2	2	3	2	1	1	2
1	0	0	0	0	0	0	0	18	2	4	1	1	1	1	1	1	2
1	1	0	0	1	0	0	0	18	1	4	2	5	4	4	4	1	2
1	0	0	2	0	0	0	0	19	2	4	1	1	1	3	1	1	2
1	0	0	0	0	0	0	0	20	2	4	2	2	3	3	2	3	2
1	2	2	2	1	1	1	0	18	2	4	4	4	4	2	3	3	2
1	0	0	0	0	0	0	0	19	2	4	4	4	4	4	4	4	2
1	1	0	0	0	0	1	0	18	2	4	1	4	4	2	3	2	2
1	0	0	0	0	0	0	0	19	2	4	1	1	1	1	1	1	2
1	1	0	1	1	0	1	0	19	2	4	2	4	4	3	3	2	2
1	0	0	1	0	0	0	0	19	2	4	2	3	1	1	3	2	2
1	1	1	1	1	0	0	1	19	2	4	3	4	2	2	1	1	2
1	1	1	2	1	1	2	0	18	2	4	3	3	4	3	4	1	2
1	1	1	1	0	1	1	1	19	2	4	4	4	4	3	1	3	2
1	0	0	0	0	0	0	0	18	2	4	3	3	1	1	4	3	2
1	0	0	0	0	0	0	0	19	2	4	1	1	1	1	2	1	2
1	0	0	0	0	0	0	0	18	1	4	2	4	4	2	2	3	2
1	0	0	0	0	0	0	0	18	2	4	2	2	3	2	2	2	2
1	0	0	0	0	0	0	0	19	2	4	1	1	1	1	1	1	2
1	0	0	1	0	0	0	0	18	2	4	2	2	1	2	2	2	2
1	1	0	0	0	0	0	0	18	2	4	2	3	2	3	3	3	2
1	0	1	1	1	1	1	1	18	2	4	2	4	4	2	1	3	2
1	1	1	1	1	1	1	0	18	2	4	2	5	2	1	1	1	2
1	1	1	1	1	1	1	0	18	2	4	2	4	2	3	1	2	2
1	1	1	1	0	0	1	1	20	2	4	2	3	3	2	4	3	2
1	1	0	1	0	0	0	0	17	2	4	2	4	4	4	4	2	2
1	1	0	1	1	1	1	1	19	2	4	4	4	1	1	1	4	2
1	0	0	0	0	0	0	0	18	2	4	2	2	4	4	2	2	2
1	0	0	0	0	0	0	0	20	2	4	1	1	2	3	2	2	2
1	1	1	2	0	0	1	1	19	1	4	4	4	3	2	2	3	2
1	1	1	1	1	1	1	0	18	2	4	2	2	3	3	3	2	2
1	0	0	0	0	0	0	0	20	2	4	1	1	1	1	1	1	2
1	1	1	1	0	0	1	1	19	2	4	2	4	2	4	1	2	2
1	1	1	2	2	1	2	1	19	1	4	1	4	1	5	1	1	2
1	0	1	1	0	0	1	0	18	2	4	4	4	4	4	2	2	2
1	0	0	0	0	0	0	0	18	2	4	1	4	4	1	2	3	2
1	0	0	0	0	0	0	0	19	2	4	1	1	1	1	1	1	2
1	1	1	1	1	1	1	1	19	2	4	3	4	4	4	3	3	2
1	0	0	0	0	0	0	0	20	2	4	4	1	4	4	2	1	2
1	0	0	0	0	0	0	0	18	1	4	3	3	3	3	1	3	2
1	0	0	0	0	0	0	0	19	1	4	1	1	1	1	1	1	2
1	0	0	0	0	0	0	0	19	2	4	1	1	1	1	1	1	2
1	0	0	0	0	0	0	0	18	2	4	1	2	2	4	4	1	2
1	1	1	1	1	1	1	1	20	2	4	3	3	3	3	3	3	2
1	0	0	1	0	0	0	0	19	2	4	1	1	1	1	1	1	2
1	0	0	0	0	0	0	0	18	2	4	1	1	1	1	1	1	2
1	1	0	0	0	0	0	0	18	2	4	1	1	2	1	1	1	2
1	0	0	0	0	0	1	0	18	2	4	1	1	1	2	1	1	2
1	1	1	1	0	0	0	1	20	2	4	1	4	1	1	1	1	2
1	0	0	0	0	0	0	0	20	2	4	2	2	2	1	2	2	2
1	1	1	1	0	0	0	1	19	2	4	2	3	1	4	3	4	2
1	0	0	0	0	0	0	0	20	2	4	2	2	2	2	2	2	2
1	0	0	0	0	0	0	0	19	2	4	1	1	2	2	1	2	2
1	0	0	0	0	0	0	0	20	2	4	1	1	1	1	2	1	2
1	0	0	0	0	0	1	0	20	2	4	1	2	5	5	1	1	2
1	0	0	0	0	0	0	0	19	2	4	2	2	2	1	2	2	2
1	0	0	0	0	0	0	0	18	2	4	1	2	1	1	1	1	2
1	0	0	0	0	0	0	0	18	2	4	1	1	1	1	1	1	2
1	1	1	1	1	1	0	1	18	2	4	1	4	4	1	1	1	2
1	0	0	1	1	0	1	1	19	2	4	1	2	4	3	2	1	2
1	1	2	2	2	1	1	1	18	2	4	4	4	3	3	3	3	2
1	1	1	2	1	0	1	0	19	2	4	1	1	4	2	2	3	2
1	0	0	0	0	0	0	0	19	2	4	5	4	1	1	2	1	2
1	1	0	0	0	0	0	0	19	2	4	1	3	1	1	2	1	2
1	0	0	0	0	0	0	0	18	2	4	1	1	1	1	1	1	2
1	0	0	0	0	0	0	0	20	2	4	1	1	1	1	1	1	2
1	0	0	0	0	0	0	0	18	2	4	2	1	1	1	1	1	2
1	0	0	0	0	0	0	0	18	2	4	1	1	1	2	2	1	2
1	0	0	0	0	0	0	0	19	2	4	1	1	1	1	1	1	2
1	0	0	0	0	0	0	0	19	2	4	2	2	1	1	2	2	2
1	1	1	2	1	1	1	1	20	2	4	4	4	3	4	2	2	2
1	0	0	0	0	0	0	0	21	2	4	1	1	1	1	1	1	2
1	0	0	0	0	1	0	0	20	2	4	1	1	1	2	2	1	2
1	0	0	0	0	0	0	0	19	2	4	2	2	1	1	2	1	2
1	0	0	0	0	0	0	0	18	2	4	2	4	2	2	1	2	2
1	0	0	0	1	0	0	0	20	2	4	1	1	1	1	1	1	2
1	0	1	1	1	0	1	1	20	2	4	2	4	4	1	2	2	2
1	1	1	1	0	0	1	0	20	2	4	1	2	5	5	5	3	2
1	1	1	1	1	1	1	0	18	2	4	4	4	3	2	2	2	2
1	2	0	0	0	0	0	2	19	2	4	1	1	1	1	1	1	2
1	0	0	0	0	0	0	0	18	2	4	1	1	1	1	1	1	2
1	0	0	0	0	0	0	0	18	2	4	1	2	5	1	1	1	2
1	1	1	1	1	1	1	1	19	2	4	1	1	1	1	1	1	2
1	3	1	1	3	0	0	0	18	1	4	1	1	1	1	5	1	2
1	1	0	1	0	1	1	1	21	2	4	3	4	2	4	2	2	2
1	1	1	1	1	0	1	0	18	2	4	1	4	1	1	1	1	2
1	1	0	0	0	0	0	0	18	2	4	4	4	4	4	1	1	2
1	1	1	2	2	0	0	2	18	1	4	2	1	4	3	3	3	2
1	0	0	0	0	0	0	0	18	2	4	1	1	1	1	1	1	2
1	1	1	1	1	1	1	1	19	2	4	3	5	5	3	5	3	2
1	1	0	0	0	0	0	0	19	2	4	2	4	2	2	2	1	2
1	0	0	0	0	0	0	0	19	1	4	5	5	5	5	5	3	2
1	0	0	0	1	0	0	1	19	2	4	3	3	1	3	1	3	2
1	1	1	1	1	0	0	1	20	2	4	2	2	2	1	4	1	2
1	0	1	0	0	1	1	0	18	2	4	1	1	4	2	4	2	2
1	0	0	0	0	0	0	0	19	2	4	1	1	1	1	1	1	2
1	0	0	0	0	0	1	0	20	2	4	2	2	2	2	1	1	2
1	0	0	0	0	0	0	0	18	2	4	1	1	1	1	1	1	2
1	0	0	0	0	0	0	0	18	2	4	1	1	3	2	1	1	2
1	0	0	0	0	0	0	0	20	2	4	1	1	1	1	1	1	2
1	1	0	1	1	0	1	1	19	2	4	1	4	2	1	2	1	2
1	0	0	0	0	0	0	0	18	2	4	1	1	2	2	1	1	2
1	0	0	0	0	0	0	0	18	2	4	2	2	2	2	2	2	2
1	0	0	0	0	0	0	0	18	2	4	1	1	1	1	1	1	2
1	0	0	0	0	0	0	0	18	2	4	2	2	2	2	2	2	2
1	1	1	1	1	1	0	1	20	2	4	2	4	4	1	2	2	2
1	1	2	1	1	0	0	0	20	1	4	1	1	1	1	1	1	2
1	0	0	0	0	0	0	0	19	2	4	1	1	1	1	1	1	2
1	0	0	1	0	0	0	0	18	2	4	4	1	1	1	1	1	2
1	1	0	0	0	0	0	0	19	2	4	4	4	1	1	1	1	2
1	0	0	0	0	0	0	0	18	2	4	1	1	1	1	1	1	2
1	0	0	0	0	0	0	0	18	2	4	3	3	3	3	4	3	2
1	1	1	1	1	1	1	1	18	2	4	2	2	3	2	2	2	2
1	0	0	0	0	0	0	0	19	2	4	1	2	4	3	3	3	2
1	0	0	0	0	0	0	0	19	1	4	1	1	1	1	1	1	2
1	1	1	1	1	1	0	1	18	2	4	3	2	4	2	2	2	2
1	1	0	0	1	0	1	0	19	2	4	2	2	2	2	2	2	2
1	1	1	1	1	0	1	1	20	2	4	3	3	4	2	2	3	2
1	0	0	0	0	0	1	0	20	2	4	4	4	4	4	1	4	2
1	1	1	1	1	1	1	1	19	2	4	3	4	4	4	3	3	2
1	1	1	1	1	0	0	1	20	2	4	1	1	2	1	2	1	2
1	1	1	0	0	0	0	1	18	2	4	2	4	2	2	2	4	2
1	1	1	1	1	1	1	1	20	2	4	3	3	3	3	3	3	2
1	1	1	1	1	1	1	1	19	2	4	3	3	4	3	1	1	2
1	0	0	3	0	2	0	2	20	2	4	1	2	2	1	1	2	2
1	0	0	0	0	0	0	0	18	2	4	2	4	2	1	1	1	2
1	0	0	0	0	0	0	0	19	2	4	2	3	3	2	3	3	2
1	1	1	0	0	0	0	0	20	2	4	1	4	2	2	4	1	2
1	1	1	1	0	0	0	1	18	2	4	2	2	4	1	1	2	2
1	0	0	0	0	0	0	0	18	2	4	1	1	1	1	1	1	2
1	1	2	1	1	0	1	0	20	2	4	2	4	5	5	5	5	2
1	1	1	1	0	0	0	0	19	2	4	4	1	5	2	2	1	2
1	2	2	2	2	2	2	1	20	2	4	2	2	5	3	3	3	3
1	0	0	0	0	0	0	0	18	2	4	1	1	1	1	1	1	2
1	0	0	0	0	0	0	0	19	2	4	1	1	1	1	1	1	2
1	1	1	0	1	0	0	1	19	2	4	3	4	4	5	3	4	2
1	1	1	1	1	1	1	1	19	2	4	3	4	4	3	5	4	2
1	0	0	0	0	0	0	0	19	2	4	4	2	2	2	1	1	2
1	0	0	0	0	0	0	0	18	2	4	1	1	1	1	1	1	2
1	0	0	0	0	0	0	0	18	2	4	1	1	1	1	1	1	2
1	1	1	1	1	0	0	0	20	2	4	2	2	2	2	1	1	2
1	0	0	0	0	0	0	0	19	2	4	1	1	1	1	1	1	2
1	1	2	1	1	0	0	0	18	1	4	4	2	4	2	4	2	2
1	0	0	0	0	0	0	0	19	2	4	2	2	2	1	1	1	2
1	0	0	0	0	0	0	0	19	2	4	1	1	1	1	1	1	2
1	0	0	0	0	0	0	0	19	1	4	2	2	3	1	2	2	2
1	0	0	0	0	0	0	0	19	2	4	3	3	3	3	3	3	2
1	0	0	0	0	0	0	0	19	2	4	1	1	1	1	1	2	2
1	0	0	0	0	0	0	0	18	2	4	3	1	1	1	4	3	2
1	0	0	0	0	0	0	0	18	2	4	1	1	1	1	1	1	2
1	0	0	0	1	0	0	0	19	1	4	1	1	1	2	2	1	2
1	1	1	1	1	1	1	1	20	2	4	2	2	2	2	2	2	2
1	0	0	0	0	0	0	0	18	2	4	1	1	1	1	2	2	2
1	0	0	0	0	0	0	0	19	2	4	1	1	1	1	1	1	2
1	0	0	0	1	0	0	0	19	2	4	3	3	3	3	3	3	2
1	0	0	0	0	0	1	0	20	2	4	1	1	2	1	1	1	2
1	0	0	1	1	0	1	2	18	2	4	3	3	4	2	1	3	2
1	0	0	1	0	0	0	0	18	2	4	3	3	3	3	3	3	2
1	1	1	1	1	1	1	1	18	2	4	3	2	2	2	3	2	2
1	0	0	0	0	0	1	0	18	2	4	4	4	2	3	3	3	2
1	0	0	0	0	0	0	0	19	2	4	3	1	3	1	2	1	2
1	1	0	0	0	0	0	0	20	1	4	2	1	1	1	1	1	2
1	0	0	1	1	0	0	0	19	1	4	1	1	2	1	1	1	2
1	0	0	0	0	0	0	0	19	2	4	2	3	1	2	1	1	2
1	0	0	0	0	0	1	0	19	2	4	1	2	1	1	1	1	2
1	0	1	1	0	0	1	1	18	2	4	4	2	4	2	4	2	2
1	0	0	0	0	0	0	0	19	2	4	4	4	2	2	2	1	2
1	0	0	0	0	0	1	1	18	2	4	3	4	4	5	5	3	2
1	1	1	1	0	1	0	0	17	2	4	1	2	1	1	1	1	2
1	0	0	0	0	0	0	0	20	2	4	1	1	1	1	1	1	2
1	0	0	1	0	0	1	0	19	1	4	1	1	1	2	1	1	2
1	1	0	0	0	0	0	1	18	2	4	2	4	4	3	4	2	2
1	1	0	1	0	0	1	1	20	2	4	1	1	1	2	2	2	2
1	0	0	0	0	0	1	0	19	2	4	2	2	2	2	2	2	2
1	0	0	0	0	0	3	0	19	2	4	2	2	3	3	2	2	2
1	1	1	1	1	0	1	0	19	2	4	3	3	5	4	3	3	2
1	1	0	1	1	0	1	0	18	2	4	1	1	1	1	1	3	2
1	0	0	0	0	0	0	0	18	2	4	3	4	1	2	1	1	2
1	0	0	0	0	0	0	0	19	2	4	1	1	1	2	1	1	2
1	1	1	1	1	0	1	0	19	2	4	2	4	4	3	2	2	2
1	0	0	0	0	0	0	0	19	2	4	1	1	1	1	1	1	2
1	1	1	1	1	1	1	1	18	2	4	2	1	2	1	4	1	2
1	0	0	0	0	0	0	0	20	2	4	3	2	4	4	2	3	2
1	1	1	1	1	0	0	0	18	2	4	4	4	2	1	1	4	2
1	0	0	0	0	0	0	0	18	2	4	2	4	3	2	2	2	2
1	1	1	2	1	0	1	1	19	2	4	4	4	4	3	3	3	2
1	1	1	2	1	0	0	0	18	2	4	3	4	5	2	2	1	2
1	0	0	1	0	0	1	1	19	2	4	1	1	3	1	2	4	2
1	0	0	0	0	0	0	0	18	2	4	3	3	2	2	2	2	2
1	1	2	2	1	1	1	0	18	2	4	4	4	3	1	4	1	2
1	0	0	0	0	0	0	0	18	2	4	2	2	2	2	3	3	2
1	1	1	1	1	1	1	1	20	2	4	3	3	3	2	2	2	2
1	1	1	1	1	1	1	1	18	2	4	2	4	2	1	3	2	2
1	1	1	1	1	1	1	1	21	2	4	3	3	3	2	3	1	2
1	1	1	1	0	0	1	1	19	2	4	4	2	4	1	1	1	2
1	0	0	0	0	0	0	0	18	2	4	1	1	1	1	1	1	2
1	0	0	0	0	0	0	0	18	2	4	1	1	1	1	1	1	2
1	1	1	1	1	0	1	0	18	2	4	2	4	2	1	1	1	2
1	0	0	0	0	0	0	0	18	2	4	1	1	1	1	1	1	2
1	0	0	0	0	0	0	0	18	2	4	2	4	2	3	2	1	2
1	0	0	0	0	0	0	0	18	2	4	1	1	1	1	1	1	2
1	0	0	0	0	0	0	0	19	2	4	1	1	1	1	1	1	2
1	0	0	0	0	0	0	0	19	2	4	1	1	1	1	1	1	2
1	0	0	0	0	0	0	0	17	2	4	1	1	1	1	1	1	2
1	0	0	0	0	0	0	0	18	2	4	2	2	2	2	2	2	2
1	1	1	1	1	1	1	1	18	2	4	2	4	1	1	1	1	2
1	0	0	0	0	0	0	0	19	2	4	3	3	3	3	3	3	2
1	0	0	0	0	0	0	0	18	2	4	2	2	1	1	1	1	2
1	1	0	1	0	1	0	0	19	2	4	3	3	3	2	2	4	2
1	0	0	0	0	0	0	0	18	2	4	1	1	1	1	1	1	2
1	0	0	0	0	0	0	0	18	2	4	1	1	1	1	1	1	2
1	0	0	1	0	0	1	0	19	2	4	1	1	1	1	1	1	2
1	0	0	0	0	0	0	0	20	2	4	2	2	2	1	2	2	2
1	0	0	0	0	0	0	0	19	2	4	1	1	1	1	1	3	2
1	1	0	0	0	0	0	0	19	2	4	2	3	4	3	3	2	2
1	1	1	1	0	0	1	1	19	2	4	1	1	5	4	5	3	2
1	0	0	0	0	0	0	0	19	2	4	2	3	3	2	1	1	2
1	0	0	0	0	0	0	0	20	2	4	1	1	1	1	1	1	2
1	0	0	0	0	0	0	0	18	2	4	1	1	1	1	1	1	2
1	0	0	1	0	0	0	0	18	1	4	4	1	1	1	1	1	2
1	0	0	0	1	1	0	0	18	2	4	3	3	3	3	3	3	2
1	0	0	0	0	0	0	0	18	2	4	2	1	1	1	1	2	2
1	0	0	0	0	0	0	0	19	2	4	1	1	4	4	3	3	2
1	1	0	0	0	0	0	0	18	2	4	2	2	2	2	2	2	2
1	1	1	1	1	1	1	1	19	2	4	3	4	4	5	3	3	2
1	0	0	0	0	0	0	0	19	1	4	3	4	3	2	2	3	2
1	1	0	1	0	0	1	0	20	2	4	4	1	1	1	1	1	2
1	0	0	0	0	0	0	0	18	2	4	2	2	2	2	2	2	2
1	1	0	0	0	0	0	0	18	2	4	1	1	1	1	1	1	2
1	0	0	0	0	0	0	0	20	2	4	2	2	2	1	2	2	2
1	1	2	1	1	1	2	1	19	2	4	3	3	3	2	2	1	2
1	0	1	1	1	1	0	1	19	2	4	1	1	1	1	1	1	2
1	0	0	0	0	0	0	0	18	2	4	1	1	1	1	1	1	2
1	0	0	0	0	0	0	0	20	1	4	2	1	1	1	1	1	2
1	1	1	1	1	0	1	0	18	1	4	4	2	2	1	1	1	2
1	3	1	1	1	0	0	1	20	2	4	3	4	4	1	2	4	2
1	1	1	1	0	0	0	0	18	2	4	1	4	1	1	1	1	2
1	1	0	1	0	0	0	0	18	2	4	2	3	3	2	1	2	2
1	1	1	1	0	0	0	1	19	2	4	4	4	4	1	1	3	2
1	0	1	0	0	0	0	0	18	2	4	1	1	5	4	2	4	2
1	0	0	0	0	0	0	0	19	2	4	1	1	1	1	1	1	2
1	1	1	1	1	0	1	0	19	2	4	2	4	4	2	1	2	2
1	0	0	0	0	0	0	0	19	2	4	1	1	1	1	1	1	2
1	1	0	0	0	0	0	0	19	2	4	1	2	2	2	1	1	2
1	0	0	0	0	0	0	0	19	2	4	1	1	1	1	1	1	2
1	1	2	1	0	0	2	0	19	2	4	3	4	3	3	2	2	2
1	1	1	1	0	1	1	0	19	1	4	2	3	1	2	2	2	2
1	0	0	0	0	0	0	0	19	2	4	2	1	1	1	4	1	2
1	1	1	1	1	1	1	1	18	2	4	3	4	4	2	2	3	2
1	0	1	1	0	0	0	0	19	2	4	2	3	4	3	3	3	2
1	1	0	0	0	0	0	0	19	2	4	1	1	1	1	1	1	2
1	3	0	0	1	0	0	1	18	2	4	2	4	4	4	4	2	2
1	1	0	0	1	1	1	0	20	1	4	3	2	3	2	4	2	2
1	0	0	0	0	0	0	0	19	2	4	1	1	1	1	1	1	2
1	1	0	0	1	0	0	0	21	2	4	2	4	3	2	3	2	2
1	0	0	0	0	0	0	0	19	2	4	1	1	2	1	1	1	2
1	0	0	0	0	0	0	0	19	2	4	4	4	4	4	4	4	2
1	0	1	1	0	0	0	0	18	2	4	1	1	1	1	1	1	2
1	0	0	0	0	0	1	0	18	2	4	1	1	1	1	2	1	2
1	0	0	0	0	0	1	0	18	2	4	2	2	2	2	2	2	2
1	2	2	2	2	2	1	1	19	2	4	4	5	4	3	4	3	2
1	1	1	1	1	0	1	0	18	2	4	3	4	4	2	1	3	2
1	0	0	0	0	0	1	0	18	2	4	4	2	4	4	3	3	2
1	1	0	0	0	0	0	0	21	2	4	1	1	1	1	1	1	2
1	2	2	2	2	1	1	1	19	2	4	3	3	3	3	3	3	2
1	0	0	0	0	0	0	0	19	2	4	2	1	1	1	1	1	2
1	1	1	1	1	0	0	0	19	1	4	4	5	4	4	4	2	2
1	0	0	0	0	1	1	1	19	1	4	4	3	3	5	5	3	2
1	0	0	0	0	1	1	0	19	2	4	2	2	2	2	1	2	2
1	0	0	0	0	0	0	0	20	2	4	1	4	1	1	1	1	2
1	0	0	0	0	0	0	0	19	2	4	1	1	1	1	1	1	2
1	0	0	0	0	0	0	0	18	2	4	1	3	1	2	1	1	2
1	0	0	0	0	0	0	0	20	2	4	1	1	1	1	1	1	2
1	0	0	0	0	0	0	0	19	2	4	1	1	1	1	2	1	2
1	1	1	1	0	0	0	0	20	2	4	2	2	2	2	2	3	2
1	1	1	1	1	1	1	0	20	2	4	3	4	4	1	5	4	2
1	0	0	1	0	0	1	1	20	2	4	2	2	4	2	2	2	2
1	0	0	0	0	0	0	0	19	2	4	1	1	1	1	1	1	2
1	0	1	1	1	0	1	1	20	1	4	2	2	4	4	2	3	2
1	3	3	3	3	3	3	3	19	2	4	5	5	5	5	5	5	2
1	0	0	0	0	0	0	0	19	1	4	1	1	1	1	1	1	2
1	0	0	0	0	0	0	0	19	2	4	1	1	1	1	1	1	2
1	0	0	0	1	0	0	0	19	2	4	1	1	1	1	1	1	2
1	2	2	2	1	1	0	2	20	2	4	3	4	4	3	2	4	2
1	0	0	0	0	0	0	0	19	2	4	1	1	1	1	1	1	2
1	1	0	1	0	0	1	0	20	2	4	4	4	4	4	4	5	2
1	0	0	1	1	0	0	0	19	2	4	2	2	3	2	2	3	2
1	0	0	0	0	0	0	0	20	2	4	3	4	3	3	2	4	2
1	0	0	0	0	0	0	0	18	2	4	1	1	1	1	1	1	2
1	1	1	2	2	1	1	1	18	2	4	3	4	4	4	4	4	2
1	2	1	2	1	0	1	1	18	2	4	2	2	2	2	2	5	2
1	1	1	1	1	0	1	1	19	2	4	1	5	5	3	3	3	2
1	1	1	1	1	1	1	1	20	2	4	4	4	4	4	4	4	2
1	1	1	1	1	1	1	1	18	2	4	1	2	1	1	1	1	2
1	0	0	0	0	0	0	0	19	2	4	2	2	2	2	2	2	2
1	1	0	0	0	0	0	0	20	2	4	2	4	4	2	2	4	2
1	0	0	1	0	0	0	0	19	2	4	1	4	1	1	4	1	2
1	1	0	0	0	0	0	0	20	2	4	1	1	1	1	1	1	2
1	0	0	1	0	0	0	0	19	2	4	1	2	1	1	1	1	2
1	0	0	0	0	0	0	0	19	2	4	1	4	1	1	1	1	2
1	1	0	0	1	0	0	0	19	2	4	1	4	2	2	2	1	2
1	2	2	2	2	1	2	2	21	2	4	3	5	5	5	5	3	2
1	1	1	1	0	0	1	0	20	2	4	3	1	3	3	3	3	2
1	1	0	0	1	0	0	0	18	1	4	3	3	3	1	1	1	2
1	0	0	0	0	0	0	0	18	1	4	1	2	2	2	2	2	2
1	1	1	0	0	0	0	0	20	2	4	2	4	4	2	2	3	2
1	1	0	0	1	1	2	0	21	1	4	3	2	4	3	2	1	2
1	0	0	0	0	0	1	0	18	2	4	4	1	1	2	2	1	2
1	0	0	1	1	0	1	0	17	2	4	4	4	4	4	5	2	2
1	0	0	0	0	0	0	0	18	2	4	1	1	1	1	1	1	2
1	0	0	0	0	0	0	0	19	2	4	1	1	1	1	1	1	2
1	0	0	0	0	1	0	0	19	2	4	3	4	4	3	3	3	2
1	1	0	1	0	1	1	1	19	2	4	3	4	4	4	3	3	2
1	0	0	0	0	0	0	0	19	2	4	1	4	1	1	1	1	2
1	0	0	0	0	0	0	0	19	2	4	1	4	4	2	1	2	2
1	1	2	1	1	1	1	1	20	2	4	3	4	4	4	4	3	2
1	0	0	0	0	0	0	0	19	2	4	1	1	1	1	1	1	2
1	0	0	0	0	0	0	0	20	2	4	2	4	1	1	1	1	2
1	0	1	0	0	0	0	0	19	2	4	2	2	1	1	1	1	2
1	0	0	0	0	0	0	0	19	2	4	1	1	1	1	1	1	2
1	0	0	1	1	0	0	0	19	2	4	3	4	5	4	5	1	2
1	0	0	0	0	0	0	0	20	1	4	1	1	1	1	1	1	2
1	0	0	0	0	0	0	0	18	2	4	2	1	1	1	1	2	2
1	0	0	0	0	0	1	0	18	2	4	3	3	5	4	3	3	2
1	1	1	1	1	0	0	0	20	2	4	3	4	4	3	2	2	2
1	0	0	0	0	0	0	0	18	2	4	1	4	1	1	1	1	2
1	0	0	0	0	0	0	0	19	2	4	4	5	3	3	1	5	2
1	0	0	0	0	0	0	0	19	2	4	1	4	1	1	1	1	2
1	0	0	0	0	0	0	0	20	2	4	1	1	1	1	1	1	2
1	1	1	2	1	0	1	1	19	2	4	4	4	4	3	2	2	2
1	0	0	0	0	0	0	0	20	2	4	2	2	2	2	2	2	2
1	1	2	2	1	0	1	0	19	2	4	4	4	4	2	4	2	2
1	1	1	1	1	1	1	1	21	2	4	3	4	4	4	2	2	2
1	1	0	0	0	0	0	0	19	2	4	2	2	2	2	2	2	2
1	0	0	1	0	0	0	0	19	2	4	2	2	3	3	2	3	2
1	0	0	0	0	0	0	0	19	2	4	1	1	1	1	1	1	2
1	1	1	1	0	0	0	0	20	2	4	2	3	2	2	2	2	2
1	1	1	1	1	0	1	1	20	2	4	2	2	2	3	1	4	2
1	1	1	1	0	0	0	1	19	2	4	2	3	3	1	1	1	2
1	0	0	0	0	0	0	0	22	1	4	1	2	1	1	1	4	2
1	0	0	0	0	0	0	0	18	1	4	3	4	2	3	3	3	2
1	1	1	1	0	0	0	0	19	1	4	2	4	2	2	2	2	2
1	0	0	0	1	0	0	1	20	2	4	1	1	1	1	1	1	2
1	0	0	0	0	0	0	0	20	1	4	1	1	1	1	1	1	2
1	0	0	0	0	0	0	0	18	2	4	3	3	2	2	1	1	2
1	0	0	0	0	0	0	0	19	1	4	1	2	1	1	1	1	2
1	1	1	1	1	1	1	1	19	2	4	2	2	2	2	4	2	2
1	1	1	1	1	1	1	1	20	2	4	2	4	3	3	2	2	2
1	1	0	0	0	0	0	0	19	2	4	1	1	3	1	1	1	2
1	1	0	1	0	0	0	0	18	2	4	2	3	4	2	3	2	2
1	0	0	0	0	0	0	0	19	1	4	4	4	4	3	2	2	2
1	0	0	0	0	0	0	0	20	2	4	3	3	1	4	2	2	2
1	1	0	0	0	0	1	0	20	2	4	3	4	2	2	2	2	2
1	0	0	0	0	0	0	0	19	2	4	2	2	2	1	1	1	2
1	1	1	0	0	0	0	0	22	2	4	2	2	2	2	2	2	2
1	1	0	1	0	0	0	0	19	2	4	2	4	4	2	2	2	2
1	1	0	1	0	0	0	0	19	2	4	3	2	2	2	1	1	2
1	1	1	1	1	1	1	1	20	2	4	4	4	2	2	2	2	2
1	0	0	1	1	0	0	1	20	2	4	2	2	2	2	4	4	2
1	1	0	0	1	0	1	0	20	1	4	3	4	2	2	1	2	2
1	1	1	0	1	0	0	0	21	2	4	1	2	2	1	1	1	2
1	1	1	2	2	0	1	1	18	2	4	2	4	4	2	2	4	2
1	0	1	1	1	1	1	1	20	1	4	3	3	4	3	4	4	2
1	1	2	1	0	0	2	0	19	2	4	5	5	5	5	3	2	2
1	1	0	0	0	0	0	0	20	2	4	3	3	3	3	3	3	2
1	0	0	0	0	0	0	0	19	2	4	1	1	1	1	1	1	2
1	0	0	0	1	1	1	0	19	1	4	3	4	2	2	1	3	2
1	2	2	2	2	2	2	2	20	2	4	2	2	4	4	4	4	2
1	0	0	0	0	0	0	0	19	2	4	1	1	1	1	1	1	2
1	1	0	1	1	1	1	1	20	2	4	1	2	1	1	1	1	2
1	0	0	0	0	0	0	0	21	2	4	1	1	1	1	1	1	2
1	0	0	0	0	0	0	0	19	2	4	1	1	1	2	1	1	2
1	0	0	0	0	0	0	0	19	2	4	1	1	1	1	1	1	2
1	1	0	0	0	0	0	0	19	1	4	2	2	2	2	2	2	2
1	0	0	0	0	0	1	0	19	2	4	2	2	1	1	1	3	2
1	1	1	1	0	0	0	0	18	1	4	2	1	2	1	1	1	2
1	1	1	0	1	0	0	0	18	2	4	2	4	3	1	1	1	2
1	1	1	1	1	1	1	1	20	2	4	4	2	3	2	3	4	2
1	0	1	1	1	0	0	0	20	2	4	3	4	5	2	1	1	2
1	1	1	1	1	0	1	1	19	2	4	3	3	3	3	3	3	2
1	0	0	1	0	0	1	0	20	2	4	2	2	1	1	1	1	2
1	0	0	0	0	0	0	0	19	1	4	1	1	1	1	1	1	2
1	0	1	1	1	1	1	0	19	2	4	5	5	5	4	1	1	2
1	1	1	1	2	0	1	0	18	1	4	1	2	1	4	3	2	2
1	0	0	0	0	0	0	0	18	2	4	1	1	1	1	1	1	2
1	1	0	1	0	1	0	0	20	2	4	4	2	3	1	1	1	2
1	0	0	1	0	0	0	0	19	2	4	2	1	1	2	2	2	2
1	1	1	1	1	1	1	1	19	2	4	2	2	2	2	2	2	2
1	1	0	0	0	0	0	0	19	2	4	2	1	1	1	1	1	2
1	1	1	1	2	3	1	0	20	2	4	3	3	5	2	1	1	2
1	0	1	1	1	0	1	0	19	2	4	2	1	4	1	3	3	2
1	1	1	1	1	0	2	0	20	2	4	3	3	3	2	3	1	2
1	1	0	1	1	0	0	0	19	2	4	3	4	4	4	1	4	2
1	0	0	0	0	0	0	0	20	1	4	3	3	3	3	4	3	2
1	2	1	2	2	2	2	2	19	1	4	1	1	4	3	3	1	2
1	0	0	0	0	0	0	0	23	2	4	1	1	1	1	1	1	2
1	0	0	1	0	0	0	0	19	2	4	2	2	1	2	1	1	2
1	1	0	1	0	0	0	0	20	2	4	1	1	2	1	1	1	2
1	1	0	0	0	0	0	0	21	2	4	4	4	4	2	1	1	2
1	0	0	0	0	0	0	0	19	1	4	1	1	4	3	4	1	2
1	0	0	0	0	0	1	0	19	2	4	2	4	2	2	1	2	2
1	0	0	0	0	0	0	1	18	2	4	3	3	1	3	2	3	2
1	0	0	1	0	0	0	0	19	2	4	3	4	4	3	4	3	2
1	0	0	0	0	0	0	0	19	2	4	1	1	1	1	1	1	2
1	0	0	0	0	0	0	0	19	2	4	1	1	1	1	1	1	2
1	0	1	0	0	0	0	0	19	2	4	1	1	3	2	1	1	2
1	1	0	1	1	0	1	0	20	2	4	2	2	2	4	3	3	2
1	1	1	1	1	1	1	1	18	2	4	3	3	5	4	5	4	2
1	1	1	1	1	0	0	1	19	2	4	3	3	2	2	1	1	2
1	1	1	1	1	1	1	0	18	2	4	4	3	4	1	3	3	2
1	2	2	2	2	1	2	1	20	2	4	4	4	4	4	2	4	2
1	2	2	2	2	1	1	1	19	2	4	2	3	3	2	2	2	2
1	0	0	1	0	0	0	0	18	1	4	1	1	1	1	1	1	2
1	0	0	1	0	1	1	1	19	2	4	4	3	4	5	2	1	2
1	0	0	0	0	0	0	0	19	2	4	2	3	5	3	4	3	2
1	1	1	1	1	1	1	1	18	2	4	3	3	4	3	3	3	2
1	0	0	0	0	0	0	0	18	2	4	1	1	1	1	1	1	2
1	0	0	0	0	0	0	1	18	2	4	1	2	5	5	1	2	2
1	1	1	1	0	0	1	1	20	1	4	2	4	4	4	2	2	2
1	0	0	0	0	0	0	0	20	2	4	1	1	1	1	1	1	2
1	0	0	0	0	0	0	0	19	1	4	1	1	1	1	1	1	2
1	0	0	0	0	0	0	0	19	2	4	1	1	1	1	1	1	2
1	0	0	0	1	1	2	0	17	2	4	1	4	1	2	3	1	2
1	0	0	0	0	0	0	0	19	1	4	1	4	1	1	1	1	2
1	1	0	0	1	0	0	0	20	1	4	2	2	3	1	2	1	2
1	1	1	1	0	0	0	0	18	2	4	3	3	3	1	2	3	2
1	1	0	1	0	0	0	0	18	2	4	1	4	5	5	2	3	2
1	2	2	2	1	1	2	0	18	2	4	2	3	4	2	1	3	2
1	1	1	1	2	0	1	1	19	2	4	3	2	4	4	3	3	2
1	0	0	0	1	0	0	1	19	2	4	3	2	4	1	3	3	2
1	0	1	1	1	0	1	0	19	2	4	3	2	3	4	2	3	2
1	0	0	0	0	0	0	0	19	2	4	2	1	1	1	1	3	2
1	1	1	1	1	1	1	1	18	2	4	4	4	4	4	4	4	2
1	0	0	0	0	0	0	0	17	2	4	3	3	3	3	3	3	2
1	1	0	1	2	0	2	1	19	2	4	3	3	5	3	1	2	2
1	0	0	0	0	0	1	0	19	2	4	2	4	3	3	2	2	2
1	0	0	0	0	0	0	1	19	1	4	3	1	1	1	1	1	2
1	1	1	1	1	1	1	1	20	2	4	4	4	4	4	4	4	2
1	1	1	1	1	1	1	1	18	2	4	3	3	4	4	4	2	2
1	0	0	0	0	0	1	0	19	2	4	2	2	3	2	4	4	2
1	1	1	1	1	0	0	0	19	2	4	2	1	1	1	1	2	2
1	1	0	0	1	0	0	0	20	2	4	2	2	4	3	4	3	2
1	1	1	1	1	1	1	1	20	2	4	3	3	3	3	3	3	2
1	0	0	0	0	0	0	0	19	2	4	1	1	1	1	1	1	2
1	1	1	0	0	1	1	0	19	2	4	4	5	5	1	3	5	2
1	0	0	0	1	0	0	0	19	2	4	1	4	1	1	1	1	2
1	1	0	0	0	0	1	0	19	2	4	2	2	1	3	4	1	2
1	0	0	0	0	0	0	0	19	2	4	1	1	1	1	1	1	2
1	1	1	1	1	0	3	0	21	2	4	1	4	3	1	1	1	2
1	0	0	0	0	0	0	0	19	1	4	2	2	2	2	2	2	2
1	1	0	0	0	0	1	0	19	2	4	3	3	2	2	1	1	2
1	1	0	0	1	0	1	0	21	2	4	2	4	4	4	3	2	2
1	1	1	1	1	0	1	0	19	2	4	1	2	2	2	2	2	2
1	0	0	0	0	0	0	0	20	2	4	3	4	4	2	1	2	2
1	0	1	1	1	0	0	1	19	2	4	3	4	4	2	2	2	2
1	2	2	2	0	0	0	0	18	1	4	1	3	4	4	4	2	2
1	0	0	0	0	0	0	0	19	1	4	1	1	1	1	1	1	2
1	1	0	0	1	1	1	1	18	1	4	2	2	2	3	3	2	2
1	0	0	0	0	0	0	0	19	2	4	3	2	2	2	2	2	2
1	1	1	1	1	0	0	0	19	2	4	1	4	5	5	5	1	2
1	0	0	0	0	0	0	0	19	1	4	4	4	4	2	2	1	2
1	1	0	1	0	0	0	1	19	2	4	4	4	4	4	2	3	2
1	1	1	1	1	1	1	1	20	1	4	4	4	3	4	4	3	2
1	1	1	1	1	1	1	0	18	2	4	2	2	2	2	2	2	2
1	1	0	1	0	0	0	0	20	1	4	3	1	1	1	1	1	2
1	1	1	0	0	0	1	0	19	2	4	1	4	4	4	2	4	2
1	1	1	0	1	1	0	1	20	2	4	3	3	3	3	3	3	2
1	1	0	1	0	0	1	0	19	1	4	2	5	5	3	2	2	2
1	0	0	0	1	0	0	0	20	1	4	2	2	4	4	4	2	2
1	0	0	0	0	0	0	0	20	2	4	1	1	1	1	1	1	2
1	1	1	1	1	1	1	1	20	1	4	1	3	1	3	3	3	2
1	0	0	0	1	0	0	0	18	2	4	1	1	1	1	1	1	2
1	0	0	0	0	0	0	0	19	2	4	4	4	3	2	1	1	2
1	0	0	0	0	0	0	0	19	2	4	1	1	1	1	1	1	2
1	0	0	0	1	0	0	0	18	2	4	2	2	1	1	1	1	2
1	1	1	1	1	1	1	1	18	2	4	1	1	1	1	1	1	2
1	0	0	0	0	0	0	0	18	2	4	2	2	2	2	3	2	2
1	0	0	0	0	0	0	0	19	2	4	2	2	4	2	4	1	2
1	0	0	0	0	0	0	0	19	2	4	1	1	1	1	1	1	2
1	0	0	0	0	0	0	0	18	1	4	4	4	3	4	2	3	2
1	0	0	1	0	0	0	0	19	2	4	3	4	4	4	1	1	2
1	0	0	0	0	0	0	0	18	2	4	1	1	1	1	1	1	2
1	0	0	0	0	0	0	0	19	2	4	1	1	1	1	1	1	2
1	1	1	1	1	0	0	0	19	2	4	2	2	3	2	3	2	2
1	1	1	0	0	0	0	0	21	2	4	1	1	3	1	1	3	2
1	0	1	1	0	0	0	0	18	1	4	3	3	4	2	3	1	2
1	0	0	1	0	0	0	0	19	2	4	4	3	3	2	2	2	2
1	2	2	2	1	1	2	1	18	2	4	3	4	5	3	3	3	2
1	1	1	0	0	0	0	1	19	2	4	2	1	2	1	2	2	2
1	0	0	0	0	0	0	0	20	2	4	1	2	2	2	2	2	2
1	1	1	1	1	1	1	1	21	2	4	3	3	3	3	3	3	2
1	0	0	0	0	0	0	0	19	2	4	1	1	1	1	1	1	2
1	1	0	2	1	0	2	0	18	2	4	1	4	4	5	5	3	2
1	0	0	0	0	0	0	0	20	2	4	2	2	2	2	2	2	2
1	1	1	1	1	0	1	1	20	2	4	2	4	4	4	4	2	2
1	0	0	0	0	0	1	0	20	2	4	1	1	1	1	1	1	2
1	0	0	1	0	0	0	1	20	2	4	2	1	2	2	1	1	2
1	0	0	0	0	0	0	0	20	2	4	1	1	1	1	1	1	2
1	0	1	1	1	0	0	0	19	2	4	4	3	4	3	1	2	2
1	1	0	0	0	0	1	0	20	2	4	1	1	1	1	1	1	2
1	1	1	2	1	0	1	1	18	2	4	4	4	4	4	3	3	2
1	0	0	0	0	0	0	0	18	2	4	1	1	1	1	1	1	2
1	1	1	1	0	0	1	0	19	2	4	2	2	3	2	2	1	2
1	0	0	0	0	0	0	0	18	1	4	1	1	1	1	1	1	2
1	0	0	0	0	0	0	0	18	2	4	1	1	1	1	1	1	2
1	1	1	1	0	0	0	0	19	2	4	1	1	2	3	3	2	2
1	1	0	0	0	0	0	0	18	2	4	2	2	2	2	2	2	2
1	1	0	0	1	0	0	1	18	2	4	2	4	4	4	3	2	2
1	1	1	1	1	0	1	0	18	2	4	3	4	4	2	1	1	2
1	0	0	0	0	0	0	0	19	2	4	1	1	1	1	1	1	2
1	2	2	1	2	1	1	1	19	1	4	3	2	4	2	2	2	2
1	0	0	0	0	0	0	0	19	2	4	1	1	1	1	1	1	2
1	0	0	0	0	0	0	0	19	1	4	4	2	4	1	1	1	2
1	0	0	0	0	0	0	0	20	2	4	1	1	1	1	1	1	2
1	0	1	1	1	0	1	0	20	1	4	2	2	2	2	2	2	2
1	0	0	0	0	0	0	0	20	1	4	2	4	4	4	4	4	2
1	0	0	0	0	0	0	0	19	2	4	1	1	1	1	1	1	2
1	1	0	0	0	0	0	0	20	2	4	2	2	1	1	1	1	2
1	0	0	1	0	1	0	0	18	1	4	2	2	2	2	2	2	2
1	0	1	1	1	1	1	1	19	1	4	4	4	4	4	4	4	3
1	0	0	0	0	0	0	0	19	1	4	4	2	3	3	3	3	2
1	0	0	1	0	1	1	0	19	2	4	3	4	3	3	3	3	2
1	0	0	0	0	0	0	0	18	2	4	3	4	4	4	3	2	2
1	1	1	1	1	1	1	1	19	2	4	3	1	2	2	1	1	2
1	1	1	1	1	1	2	2	20	2	4	3	4	5	4	3	4	2
1	1	1	1	1	1	1	1	20	1	4	2	2	2	2	2	2	2
1	1	1	1	1	0	1	0	19	2	4	4	4	3	4	1	3	2
1	0	0	0	0	0	0	0	19	2	4	2	2	2	2	2	2	2
1	1	0	1	0	0	0	0	20	1	4	3	2	2	2	2	2	2
1	1	1	1	1	1	1	1	18	2	4	4	4	4	3	3	3	2
1	1	0	1	1	1	2	1	19	2	4	4	4	5	2	1	1	2
1	1	0	0	0	0	0	0	19	2	4	4	4	4	4	4	4	2
1	1	1	1	1	1	1	1	20	2	4	2	2	2	2	2	2	2
1	0	0	0	0	0	0	0	18	2	4	1	1	1	1	1	1	2
1	0	0	0	0	0	0	0	20	2	4	3	4	2	1	1	3	2
1	3	3	3	3	2	3	3	18	1	4	1	1	5	2	3	2	2
1	0	0	1	1	0	0	2	18	2	4	1	1	1	1	1	1	2
1	0	0	0	0	0	0	0	19	1	4	1	1	1	1	1	1	2
1	0	0	0	0	0	0	0	19	2	4	2	4	3	2	2	2	2
1	0	0	0	0	0	0	0	21	1	4	2	1	1	1	3	1	2
1	0	0	0	0	0	0	0	19	1	4	1	1	1	1	1	1	2
1	0	0	0	0	0	0	0	19	2	4	1	1	1	1	1	1	2
1	0	0	0	0	0	0	0	19	2	4	2	2	2	2	2	2	2
1	0	0	0	0	0	0	0	21	1	4	2	1	1	1	1	1	2
1	0	0	0	0	0	0	0	19	2	4	1	2	1	2	1	2	2
1	0	0	0	0	0	0	0	20	2	4	1	1	1	1	1	1	2
1	0	0	1	0	0	0	1	19	2	4	3	1	3	2	2	4	2
1	0	0	0	0	0	0	0	19	1	4	1	1	1	1	1	1	2
1	0	0	0	0	0	0	0	20	1	4	1	2	2	1	1	1	2
1	1	0	1	0	0	0	1	20	1	4	3	5	5	5	5	3	2
1	1	1	2	1	1	0	0	20	1	4	2	3	4	2	3	2	2
1	0	0	0	1	0	1	0	19	1	4	2	1	3	1	1	1	2
1	1	0	0	0	0	0	0	18	2	4	3	4	2	3	1	1	2
1	0	0	0	0	0	0	0	18	2	4	1	1	1	1	1	1	2
1	1	1	1	1	1	1	1	19	2	4	2	4	2	4	2	3	2
1	1	1	0	0	0	0	0	18	2	4	2	2	2	2	2	2	2
1	0	0	1	0	0	0	0	19	1	4	1	2	3	2	2	2	2
1	0	0	0	0	0	0	0	18	1	4	1	1	1	1	1	1	2
1	0	0	0	0	0	0	0	19	1	4	2	2	4	2	4	2	2
1	0	0	0	0	0	0	0	19	2	4	4	3	1	1	1	1	2
1	0	0	0	0	0	0	0	18	2	4	1	1	1	1	1	1	2
1	1	1	1	1	1	1	1	19	2	4	2	4	4	4	2	2	2
1	0	0	0	0	0	0	0	19	2	4	1	1	1	1	1	1	2
1	0	0	1	1	0	1	0	19	2	4	3	1	3	3	2	2	2
1	0	0	0	1	0	1	1	18	2	4	3	3	2	2	2	2	2
1	0	0	0	0	0	0	0	22	1	4	1	1	1	1	1	1	2
1	0	0	1	0	0	1	0	19	2	4	1	2	3	3	3	2	2
1	0	0	0	0	0	0	0	19	2	4	1	1	1	1	1	1	2
1	1	0	0	0	0	1	0	21	2	4	1	4	2	1	1	2	2
1	1	1	1	1	1	1	1	19	2	4	3	1	5	5	3	3	2
1	0	0	0	0	0	0	0	19	2	4	2	2	1	1	2	1	2
1	0	0	0	0	0	0	0	18	2	4	1	1	1	1	1	1	2
1	0	0	0	0	0	0	0	18	2	4	1	1	1	1	4	1	2
1	1	1	1	1	1	1	0	19	2	4	1	1	1	2	2	2	2
1	1	0	0	1	1	1	0	19	1	4	2	2	1	1	2	1	2
1	0	0	0	0	0	0	0	18	2	4	4	4	4	4	4	4	2
1	2	1	0	0	0	1	0	20	2	4	2	2	2	3	2	3	2
1	0	0	0	0	0	0	0	20	2	4	5	5	5	5	5	1	2
1	1	1	1	1	1	1	1	20	2	4	4	4	4	4	4	3	2
1	1	1	1	1	1	1	1	19	1	4	3	3	3	3	3	3	2
1	0	1	1	2	0	2	0	21	1	4	4	5	4	1	4	1	2
1	0	0	0	0	0	0	0	19	2	4	3	4	2	1	1	1	2
1	1	1	0	1	0	1	1	20	2	4	4	2	2	3	3	2	2
1	0	0	0	0	0	0	0	19	2	4	3	3	4	4	3	4	2
1	0	0	0	0	0	0	0	18	2	4	1	1	1	1	1	1	2
1	0	0	0	0	0	0	0	19	1	4	1	1	1	1	1	1	2
1	0	0	0	0	0	0	0	18	2	4	2	2	2	1	2	3	2
1	0	0	0	0	0	0	0	19	2	4	1	1	1	1	2	1	2
1	0	0	1	0	0	0	0	18	1	4	1	1	1	1	1	1	2
1	0	0	0	0	0	0	0	20	2	4	1	1	1	1	1	1	2
1	0	0	0	1	0	0	0	18	2	4	3	2	3	3	3	3	2
1	0	0	0	0	0	0	0	18	2	4	1	1	1	3	2	2	2
1	0	0	0	0	0	0	0	18	2	4	1	1	1	1	1	1	2
1	0	0	0	0	0	0	0	20	1	4	1	1	1	2	2	1	2
1	0	0	0	0	0	0	0	18	2	4	1	1	1	1	1	1	2
1	0	0	1	1	0	0	2	18	2	4	1	1	1	1	1	1	1
1	0	0	0	0	0	0	0	19	1	4	1	1	1	1	1	1	1
1	0	0	0	0	0	0	0	19	2	4	2	4	3	2	2	2	1
1	0	0	0	0	0	0	0	21	1	4	2	1	1	1	3	1	1
1	0	0	0	0	0	0	0	19	1	4	1	1	1	1	1	1	1
1	0	0	0	0	0	0	0	19	2	4	1	1	1	1	1	1	1
1	0	0	0	0	0	0	0	19	2	4	2	2	2	2	2	2	1
1	0	0	0	0	0	0	0	21	1	4	2	1	1	1	1	1	1
1	0	0	0	0	0	0	0	19	2	4	1	2	1	2	1	2	1
1	0	0	0	0	0	0	0	20	2	4	1	1	1	1	1	1	1
1	0	0	1	0	0	0	1	19	2	4	3	1	3	2	2	4	1
1	0	0	0	0	0	0	0	19	1	4	1	1	1	1	1	1	1
1	0	0	0	0	0	0	0	20	1	4	1	2	2	1	1	1	1
1	1	0	1	0	0	0	1	20	1	4	3	5	5	5	5	3	1
1	1	1	2	1	1	0	0	20	1	4	2	3	4	2	3	2	1
1	0	0	0	1	0	1	0	19	1	4	2	1	3	1	1	1	1
1	1	0	0	0	0	0	0	18	2	4	3	4	2	3	1	1	1
1	0	0	0	0	0	0	0	18	2	4	1	1	1	1	1	1	1
1	1	1	1	1	1	1	1	19	2	4	2	4	2	4	2	3	1
1	1	1	0	0	0	0	0	18	2	4	2	2	2	2	2	2	1
1	0	0	1	0	0	0	0	19	1	4	1	2	3	2	2	2	1
1	0	0	0	0	0	0	0	18	1	4	1	1	1	1	1	1	1
1	0	0	0	0	0	0	0	19	1	4	2	2	4	2	4	2	1
1	0	0	0	0	0	0	0	19	2	4	4	3	1	1	1	1	1
1	0	0	0	0	0	0	0	18	2	4	1	1	1	1	1	1	1
1	1	1	1	1	1	1	1	19	2	4	2	4	4	4	2	2	1
1	0	0	0	0	0	0	0	19	2	4	1	1	1	1	1	1	1
1	0	0	1	1	0	1	0	19	2	4	3	1	3	3	2	2	1
1	0	0	0	1	0	1	1	18	2	4	3	3	2	2	2	2	1
1	0	0	0	0	0	0	0	22	1	4	1	1	1	1	1	1	1
1	0	0	1	0	0	1	0	19	2	4	1	2	3	3	3	2	1
1	0	0	0	0	0	0	0	19	2	4	1	1	1	1	1	1	1
1	1	0	0	0	0	1	0	21	2	4	1	4	2	1	1	2	1
1	1	1	1	1	1	1	1	19	2	4	3	1	5	5	3	3	1
1	0	0	0	0	0	0	0	19	2	4	2	2	1	1	2	1	1
1	0	0	0	0	0	0	0	18	2	4	1	1	1	1	1	1	1
1	0	0	0	0	0	0	0	18	2	4	1	1	1	1	4	1	1
1	1	1	1	1	1	1	0	19	2	4	1	1	1	2	2	2	1
1	1	0	0	1	1	1	0	19	1	4	2	2	1	1	2	1	1
1	0	0	0	0	0	0	0	18	2	4	4	4	4	4	4	4	1
1	2	2	2	3	1	1	0	20	1	4	3	3	4	2	3	4	1
1	2	1	0	0	0	1	0	20	2	4	2	2	2	3	2	3	1
1	0	0	0	0	0	0	0	20	2	4	5	5	5	5	5	1	1
1	1	1	1	1	1	1	1	20	2	4	4	4	4	4	4	3	1
1	1	1	1	1	1	1	1	19	1	4	3	3	3	3	3	3	1
1	2	2	1	2	1	1	2	18	2	4	3	2	4	3	3	2	1
1	0	1	1	2	0	2	0	21	1	4	4	5	4	1	4	1	1
1	0	0	0	0	0	0	0	19	2	4	3	4	2	1	1	1	1
1	1	1	0	1	0	1	1	20	2	4	4	2	2	3	3	2	1
1	0	0	0	0	0	0	0	19	2	4	3	3	4	4	3	4	1
1	0	0	0	0	0	0	0	18	2	4	1	1	1	1	1	1	1
1	0	0	0	0	0	0	0	19	1	4	1	1	1	1	1	1	1
1	0	0	0	0	0	0	0	18	2	4	2	2	2	1	2	3	1
1	0	0	0	0	0	0	0	19	2	4	1	1	1	1	2	1	1
1	0	0	1	0	0	0	0	18	1	4	1	1	1	1	1	1	1
1	0	0	0	0	0	0	0	20	2	4	1	1	1	1	1	1	1
1	1	1	0	0	0	0	0	20	1	4	3	4	4	4	2	2	1
1	0	0	0	1	0	0	0	18	2	4	3	2	3	3	3	3	1
1	0	0	0	0	0	0	0	19	2	4	4	4	2	3	2	4	1
1	0	0	0	0	0	0	0	18	2	4	1	1	1	3	2	2	1
1	0	0	0	0	0	0	0	18	2	4	1	1	1	1	1	1	1
1	0	0	0	0	0	0	0	20	1	4	1	1	1	2	2	1	1
1	0	1	1	1	1	1	0	20	2	4	2	3	3	2	2	4	1
1	0	0	0	0	0	0	0	18	2	4	1	1	1	1	1	1	1
1	1	0	1	1	1	1	1	19	2	4	4	4	3	2	1	3	1
1	1	0	1	0	0	1	0	20	2	4	2	2	1	1	1	2	1
1	0	0	0	0	0	0	0	19	2	4	1	2	1	1	1	1	1
1	1	1	1	1	1	1	1	21	1	4	2	1	2	1	2	1	1
1	0	0	2	0	0	0	0	21	2	4	2	1	4	1	1	1	1
1	1	1	1	0	0	1	0	18	2	4	4	4	4	4	4	4	1
1	1	1	1	1	1	1	1	19	1	4	2	2	2	2	2	2	1
1	0	0	0	0	0	0	0	19	1	4	4	3	4	1	3	3	1
1	0	0	0	0	0	0	0	21	2	4	1	1	1	1	1	1	1
1	0	0	0	0	0	1	0	19	1	4	2	4	4	2	2	2	1
1	0	0	0	0	0	0	0	20	1	4	1	1	1	1	1	1	1
1	0	0	0	0	0	0	0	19	2	4	1	1	1	1	1	1	1
1	1	0	0	0	0	0	0	18	2	4	1	1	1	1	1	1	1
1	0	0	0	0	0	0	0	17	2	4	1	1	1	1	1	1	1
1	1	0	0	0	0	0	1	20	2	4	2	4	3	2	2	1	1
1	0	0	0	1	0	2	1	20	1	4	1	1	4	2	1	1	1
1	0	1	1	0	1	1	0	18	2	4	2	2	1	2	1	3	1
1	1	0	0	0	0	0	0	20	2	4	4	4	2	2	1	3	1
1	0	0	0	0	0	0	0	20	1	4	1	1	4	1	1	1	1
1	2	2	2	2	1	1	1	19	2	4	3	4	3	2	3	3	1
1	0	0	0	0	0	0	0	19	1	4	1	2	2	1	2	2	1
1	0	0	0	0	1	0	0	21	1	4	2	2	1	2	2	2	1
1	0	0	0	0	0	0	0	19	2	4	1	1	1	1	1	1	1
1	1	1	1	1	0	0	1	19	1	4	2	2	2	2	2	3	1
1	0	0	0	0	0	0	0	18	1	4	1	1	1	1	1	1	1
1	1	0	0	1	0	0	0	19	2	4	3	4	2	4	5	4	1
1	0	0	0	0	0	1	0	21	2	4	1	1	1	1	1	1	1
1	0	0	0	0	0	0	0	20	2	4	3	4	3	3	3	3	1
1	1	0	0	1	0	1	0	18	1	4	3	3	2	3	2	3	1
1	0	0	0	0	0	0	0	22	1	4	1	1	1	1	1	1	1
1	1	0	1	1	1	1	1	18	2	4	3	3	3	2	3	2	1
1	1	1	1	1	0	1	1	20	2	4	3	3	3	3	3	3	1
1	0	0	0	0	0	0	0	18	2	4	1	1	1	1	1	1	1
1	1	1	0	0	0	0	1	18	2	4	2	2	4	3	3	3	1
1	1	1	1	1	1	1	0	18	1	4	3	3	4	3	4	3	1
1	1	0	0	1	1	1	1	19	2	4	3	4	2	2	1	3	1
1	0	0	1	1	0	0	0	19	2	4	3	4	4	2	1	1	1
1	0	1	0	0	0	0	0	18	2	4	2	2	4	3	3	3	1
1	1	0	1	1	3	1	0	18	2	4	1	5	3	1	1	3	1
1	2	1	2	1	1	1	2	21	2	4	4	4	3	4	4	4	1
1	0	0	0	0	0	0	0	21	2	4	1	1	5	1	1	5	1
1	0	0	1	0	0	0	0	18	1	4	1	1	4	1	1	1	1
1	0	0	0	0	0	0	0	18	1	4	1	1	1	1	1	1	1
1	0	0	0	0	0	0	0	20	1	4	3	2	2	3	2	2	1
1	0	0	0	0	0	0	0	18	2	4	2	2	1	3	3	3	1
1	0	0	1	1	0	1	0	18	2	4	1	2	2	1	1	1	1
1	0	0	0	0	0	0	0	19	2	4	1	1	1	1	1	1	1
1	1	2	3	2	3	3	3	18	2	4	4	4	3	3	3	3	1
1	0	0	0	0	0	0	0	19	2	4	1	1	1	1	1	1	1
1	0	0	0	0	0	1	0	17	2	4	3	1	1	1	1	1	1
1	1	0	1	0	0	0	0	18	1	4	3	4	4	3	3	3	1
1	2	3	3	2	2	2	1	17	1	4	1	3	4	4	4	3	1
1	0	0	0	0	0	0	0	18	2	4	2	2	2	2	5	2	1
1	0	0	0	0	0	0	0	18	2	4	2	2	2	2	1	1	1
1	0	0	0	0	0	1	0	20	2	4	1	2	1	2	1	1	1
1	0	0	0	0	0	0	0	18	2	4	4	2	2	1	2	2	1
1	1	0	1	0	0	0	0	23	2	4	1	1	1	1	3	1	1
1	0	0	0	0	0	0	0	19	2	4	1	1	2	1	2	2	1
1	1	1	1	1	1	1	1	19	2	4	4	4	3	3	3	3	1
1	1	1	0	0	1	1	0	18	2	4	2	3	1	3	1	1	1
1	1	0	1	0	0	0	0	20	2	4	2	4	5	3	5	5	1
1	0	0	0	0	0	0	0	18	2	4	1	2	2	1	1	1	1
1	0	0	1	0	0	0	0	18	2	4	1	1	1	1	1	1	1
1	0	0	0	0	0	0	0	20	2	4	4	5	4	2	2	3	1
1	0	0	1	0	0	1	0	18	1	4	1	1	1	1	1	1	1
1	1	0	0	1	0	1	1	18	2	4	2	2	1	2	1	1	1
1	1	0	0	0	0	0	0	18	2	4	4	4	1	2	1	1	1
1	0	0	0	0	0	0	0	18	2	4	1	3	3	3	1	1	1
1	1	0	0	1	1	1	0	18	1	4	4	4	4	4	4	3	1
1	0	0	0	0	0	0	0	19	2	4	1	1	3	3	4	2	1
1	0	0	0	0	0	0	0	20	1	4	2	4	2	2	2	2	1
1	0	0	0	0	0	0	0	18	1	4	1	1	1	2	2	2	1
1	1	1	1	1	1	1	1	19	2	4	2	4	4	2	3	2	1
1	1	0	1	0	0	1	0	19	2	4	1	1	2	1	1	1	1
1	1	0	1	0	0	0	0	18	1	4	2	3	3	2	1	2	1
1	1	0	1	1	0	0	1	19	2	4	4	4	4	3	3	1	1
1	0	0	0	0	0	0	0	19	2	4	1	1	1	1	1	1	1
1	0	0	0	0	0	0	0	18	1	4	3	3	3	3	3	3	1
1	3	2	3	3	1	0	1	18	1	4	3	2	5	3	5	2	1
1	0	0	0	0	0	0	0	18	2	4	2	2	2	1	1	1	1
1	0	0	0	0	0	0	0	18	1	4	2	2	2	2	2	2	1
1	0	0	0	0	0	1	0	18	2	4	1	1	1	1	1	1	1
1	0	0	0	0	0	0	0	18	2	4	1	1	3	2	1	1	1
1	1	1	0	1	0	0	0	18	1	4	2	2	2	2	1	1	1
1	1	0	1	0	0	1	1	18	2	4	1	3	1	2	2	3	1
1	0	0	0	0	0	0	0	19	1	4	1	1	4	4	1	1	1
1	0	0	0	0	0	1	0	18	2	4	2	2	2	3	3	2	1
1	1	1	1	1	1	1	1	20	1	4	1	4	4	4	4	1	1
1	0	0	0	0	0	0	0	18	2	4	1	1	1	1	1	1	1
1	0	0	0	0	0	0	0	18	1	4	3	3	3	3	3	3	1
1	0	0	0	0	0	0	0	18	1	4	3	3	1	1	1	1	1
1	0	0	0	0	0	0	0	18	2	4	3	2	4	2	2	1	1
1	0	0	0	0	0	0	0	18	2	4	1	1	3	2	3	4	1
1	1	0	1	0	0	1	0	18	2	4	3	2	2	1	1	3	1
1	0	0	1	1	0	0	0	18	2	4	3	4	4	1	1	3	1
1	1	0	1	1	1	1	1	18	2	4	2	2	3	4	3	2	1
1	0	0	0	0	0	0	0	18	1	4	4	4	1	1	1	1	1
1	0	0	0	0	0	0	0	21	1	4	4	4	1	2	1	1	1
1	1	1	1	1	1	1	0	18	2	4	2	3	3	3	3	3	1
1	0	0	0	0	0	0	0	20	2	4	2	2	4	3	1	3	1
1	0	0	0	0	0	0	0	17	2	4	1	1	1	1	1	1	1
1	0	0	0	0	0	0	0	18	2	4	1	1	1	1	1	1	1
1	1	1	1	1	1	1	1	18	2	4	3	3	3	3	3	3	1
1	0	0	0	0	0	0	0	18	2	4	3	3	3	3	3	3	1
1	0	0	1	1	0	0	0	19	2	4	2	4	3	2	2	2	1
1	0	0	0	0	0	0	0	19	2	4	3	2	3	3	3	3	1
1	0	0	0	0	0	0	0	19	2	4	1	1	3	3	1	1	1
1	1	1	1	1	0	1	0	19	1	4	2	2	2	1	2	2	1
1	0	0	0	0	0	0	0	19	2	4	3	4	4	2	3	1	1
1	0	0	0	0	0	0	0	18	1	4	1	1	1	1	5	1	1
1	0	0	0	1	0	0	0	19	1	4	4	2	3	1	5	2	1
1	0	0	0	0	0	0	0	19	1	4	1	4	1	1	1	1	1
1	0	0	1	0	0	1	0	20	2	4	4	4	4	4	4	4	1
1	1	1	1	1	1	1	1	18	2	4	3	3	3	3	3	3	1
1	0	0	0	0	0	0	0	20	1	4	1	2	1	1	1	1	1
1	0	1	2	1	0	1	1	18	1	4	3	4	4	5	5	3	1
1	0	0	0	0	0	0	0	22	1	4	1	1	1	1	1	1	1
1	0	0	0	0	0	0	0	19	2	4	1	1	1	1	1	1	1
1	0	0	0	0	0	0	0	21	1	4	1	1	1	1	1	1	1
1	2	3	3	3	2	3	2	20	2	4	2	2	4	3	2	3	1
1	1	0	1	1	1	1	0	20	2	4	1	2	3	1	1	1	1
1	1	0	0	1	0	0	0	20	2	4	1	1	1	1	1	1	1
1	1	0	0	1	0	1	0	20	2	4	1	2	2	1	1	2	1
1	1	1	1	1	1	1	0	20	2	4	3	4	4	4	3	3	1
1	1	0	1	0	0	1	0	20	2	4	2	4	2	3	3	2	1
1	0	1	0	0	0	1	0	20	2	4	2	5	5	4	3	4	1
1	1	0	0	0	0	0	0	20	2	4	1	1	4	2	1	1	1
1	1	1	1	1	0	1	0	20	2	4	2	3	2	3	2	2	1
1	1	0	0	1	0	1	0	20	2	4	4	3	2	2	3	2	1
1	1	0	1	0	0	0	0	19	1	4	2	4	3	1	3	2	1
1	0	0	0	0	0	0	0	19	1	4	1	1	1	1	1	1	1
1	0	0	0	0	0	0	0	22	1	4	3	3	3	2	2	4	1
1	1	0	1	1	1	1	1	19	2	4	4	4	3	2	1	3	1
1	1	0	1	0	0	1	0	20	2	4	2	2	1	1	1	2	1
1	0	0	0	0	0	0	0	19	2	4	1	2	1	1	1	1	1
1	1	1	1	1	1	1	1	21	1	4	2	1	2	1	2	1	1
1	0	0	2	0	0	0	0	21	2	4	2	1	4	1	1	1	1
1	1	1	1	0	0	1	0	18	2	4	4	4	4	4	4	4	1
1	1	1	1	1	1	1	1	19	1	4	2	2	2	2	2	2	1
1	0	0	0	0	0	0	0	19	1	4	4	3	4	1	3	3	1
1	0	0	0	0	0	0	0	21	2	4	1	1	1	1	1	1	1
1	0	0	0	0	0	1	0	19	1	4	2	4	4	2	2	2	1
1	0	0	0	0	0	0	0	20	1	4	1	1	1	1	1	1	1
1	0	0	0	0	0	0	0	19	2	4	1	1	1	1	1	1	1
1	1	0	0	0	0	0	0	18	2	4	1	1	1	1	1	1	1
1	0	0	0	0	0	0	0	17	2	4	1	1	1	1	1	1	1
1	1	0	0	0	0	0	1	20	2	4	2	4	3	2	2	1	1
1	0	0	0	1	0	2	1	20	1	4	1	1	4	2	1	1	1
1	0	1	1	0	1	1	0	18	2	4	2	2	1	2	1	3	1
1	1	1	1	1	1	1	1	19	1	4	3	3	4	2	3	3	1
1	1	0	0	0	0	0	0	20	2	4	4	4	2	2	1	3	1
1	0	0	0	0	0	0	0	20	1	4	1	1	4	1	1	1	1
1	2	2	2	2	1	1	1	19	2	4	3	4	3	2	3	3	1
1	0	0	0	0	0	0	0	19	1	4	1	2	2	1	2	2	1
1	0	0	0	0	1	0	0	21	1	4	2	2	1	2	2	2	1
1	0	0	0	0	0	0	0	19	2	4	1	1	1	1	1	1	1
1	1	1	1	1	0	0	1	19	1	4	2	2	2	2	2	3	1
1	0	0	0	0	0	0	0	18	1	4	1	1	1	1	1	1	1
1	1	0	0	1	0	0	0	19	2	4	3	4	2	4	5	4	1
1	0	0	0	0	0	1	0	21	2	4	1	1	1	1	1	1	1
1	0	0	0	0	0	0	0	20	2	4	3	4	3	3	3	3	1
1	1	0	0	1	0	1	0	18	1	4	3	3	2	3	2	3	1
1	2	0	1	2	1	1	0	20	1	4	2	3	3	3	4	2	1
1	0	0	0	0	0	0	0	22	1	4	1	1	1	1	1	1	1
1	1	1	0	0	0	1	0	18	2	4	2	3	1	2	3	4	1
1	1	0	1	1	1	1	1	18	2	4	3	3	3	2	3	2	1
1	1	1	1	1	0	1	1	20	2	4	3	3	3	3	3	3	1
1	0	0	0	0	0	0	0	18	2	4	1	1	1	1	1	1	1
1	1	1	0	0	0	0	1	18	2	4	2	2	4	3	3	3	1
1	1	1	1	1	1	1	0	18	1	4	3	3	4	3	4	3	1
1	1	0	0	1	1	1	1	19	2	4	3	4	2	2	1	3	1
1	0	0	1	1	0	0	0	19	2	4	3	4	4	2	1	1	1
1	0	1	0	0	0	0	0	18	2	4	2	2	4	3	3	3	1
1	1	0	1	1	3	1	0	18	2	4	1	5	3	1	1	3	1
1	2	1	2	1	1	1	2	21	2	4	4	4	3	4	4	4	1
1	0	0	0	0	0	0	0	21	2	4	1	1	5	1	1	5	1
1	0	0	1	0	0	0	0	18	1	4	1	1	4	1	1	1	1
1	0	0	0	0	0	0	0	18	1	4	1	1	1	1	1	1	1
1	0	0	0	0	0	0	0	20	1	4	3	2	2	3	2	2	1
1	0	0	0	0	0	0	0	18	2	4	2	2	1	3	3	3	1
1	0	0	1	1	0	1	0	18	2	4	1	2	2	1	1	1	1
1	0	0	0	0	0	0	0	19	2	4	1	1	1	1	1	1	1
1	0	0	1	0	0	1	0	19	1	4	3	2	3	3	3	3	1
1	1	2	3	2	3	3	3	18	2	4	4	4	3	3	3	3	1
1	1	0	1	0	1	1	1	20	2	4	1	1	1	1	3	1	1
1	0	0	0	0	0	0	0	19	2	4	1	1	1	1	1	1	1
1	0	0	0	0	0	1	0	17	2	4	3	1	1	1	1	1	1
1	1	0	1	0	0	0	0	18	1	4	3	4	4	3	3	3	1
1	2	3	3	2	2	2	1	17	1	4	1	3	4	4	4	3	1
1	0	0	0	0	0	0	0	18	2	4	2	2	2	2	5	2	1
1	0	0	0	0	0	0	0	18	2	4	2	2	2	2	1	1	1
1	0	0	0	0	0	1	0	20	2	4	1	2	1	2	1	1	1
1	0	0	0	0	0	0	0	18	2	4	4	2	2	1	2	2	1
1	1	0	1	0	0	0	0	23	2	4	1	1	1	1	3	1	1
1	0	0	0	0	0	0	0	19	2	4	1	1	2	1	2	2	1
1	1	1	1	1	1	1	1	19	2	4	4	4	3	3	3	3	1
1	1	1	0	0	1	1	0	18	2	4	2	3	1	3	1	1	1
1	1	0	1	0	0	0	0	20	2	4	2	4	5	3	5	5	1
1	0	0	0	0	0	0	0	18	2	4	1	2	2	1	1	1	1
1	0	0	1	0	0	0	0	18	2	4	1	1	1	1	1	1	1
1	0	0	0	0	0	0	0	20	2	4	4	5	4	2	2	3	1
1	0	0	1	0	0	1	0	18	1	4	1	1	1	1	1	1	1
1	1	0	0	1	0	1	1	18	2	4	2	2	1	2	1	1	1
1	1	0	0	0	0	0	0	18	2	4	4	4	1	2	1	1	1
1	0	0	0	0	0	0	0	18	2	4	1	3	3	3	1	1	1
1	1	0	0	1	1	1	0	18	1	4	4	4	4	4	4	3	1
1	1	1	1	1	1	1	1	19	2	4	3	1	3	3	3	3	1
1	0	0	0	0	0	0	0	19	2	4	1	1	3	3	4	2	1
1	0	0	0	0	0	0	0	20	1	4	2	4	2	2	2	2	1
1	0	0	0	0	0	0	0	18	1	4	1	1	1	2	2	2	1
1	1	1	1	1	1	1	1	19	2	4	2	4	4	2	3	2	1
1	2	2	2	2	2	2	2	17	2	4	3	3	3	3	3	3	1
1	1	0	1	0	0	1	0	19	2	4	1	1	2	1	1	1	1
1	1	0	1	0	0	0	0	18	1	4	2	3	3	2	1	2	1
1	2	1	2	1	2	1	2	19	2	4	4	4	4	4	4	4	1
1	1	0	1	1	0	0	1	19	2	4	4	4	4	3	3	1	1
1	0	0	0	0	0	0	0	19	2	4	1	1	1	1	1	1	1
1	0	0	0	0	0	0	0	18	1	4	3	3	3	3	3	3	1
1	3	2	3	3	1	0	1	18	1	4	3	2	5	3	5	2	1
1	0	0	0	0	0	0	0	18	2	4	2	2	2	1	1	1	1
1	0	0	0	0	0	0	0	18	1	4	2	2	2	2	2	2	1
1	2	3	3	2	1	3	1	17	2	4	4	4	4	5	4	5	1
1	0	0	0	0	0	1	0	18	2	4	1	1	1	1	1	1	1
1	0	0	0	0	0	0	0	18	2	4	1	1	3	2	1	1	1
1	1	1	0	1	0	0	0	18	1	4	2	2	2	2	1	1	1
1	1	0	1	0	0	1	1	18	2	4	1	3	1	2	2	3	1
1	0	0	0	0	0	0	0	19	1	4	1	1	4	4	1	1	1
1	0	0	0	0	0	1	0	18	2	4	2	2	2	3	3	2	1
1	1	1	1	1	1	1	1	20	1	4	1	4	4	4	4	1	1
1	0	0	0	0	0	0	0	18	2	4	1	1	1	1	1	1	1
1	0	0	0	0	0	0	0	18	1	4	3	3	3	3	3	3	1
1	0	0	0	0	0	0	0	18	1	4	3	3	1	1	1	1	1
1	1	1	1	1	1	1	1	18	2	4	1	2	1	2	3	1	1
1	0	0	0	0	0	0	0	18	2	4	3	2	4	2	2	1	1
1	0	0	0	0	0	0	0	18	2	4	1	1	3	2	3	4	1
1	1	0	1	0	0	1	0	18	2	4	3	2	2	1	1	3	1
1	0	0	1	1	0	0	0	18	2	4	3	4	4	1	1	3	1
1	1	0	1	1	1	1	1	18	2	4	2	2	3	4	3	2	1
1	0	0	0	0	0	0	0	18	1	4	4	4	1	1	1	1	1
1	0	0	0	0	0	0	0	21	1	4	4	4	1	2	1	1	1
1	1	1	1	1	1	1	0	18	2	4	2	3	3	3	3	3	1
1	0	0	0	0	0	0	0	20	2	4	2	2	4	3	1	3	1
1	1	1	1	1	1	1	2	18	1	4	2	2	4	2	5	1	1
1	0	0	0	0	0	0	0	17	2	4	1	1	1	1	1	1	1
1	0	0	0	0	0	0	0	18	2	4	1	1	1	1	1	1	1
1	1	1	1	1	1	1	1	18	2	4	3	3	3	3	3	3	1
1	0	0	1	0	0	1	1	19	2	4	3	3	3	2	2	3	1
1	0	0	0	0	0	0	0	18	2	4	3	3	4	3	4	1	1
1	0	0	0	0	0	0	1	19	2	4	3	3	3	3	3	4	1
1	0	0	0	0	0	0	0	18	2	4	3	3	3	3	3	3	1
1	1	1	1	1	1	1	1	22	2	4	3	3	4	2	3	3	1
1	1	1	1	1	1	1	1	17	2	4	3	3	4	2	3	3	1
1	0	0	1	1	0	0	0	19	2	4	2	4	3	2	2	2	1
1	0	0	0	0	0	0	0	19	2	4	3	2	3	3	3	3	1
1	0	0	0	0	0	0	0	19	2	4	1	1	3	3	1	1	1
1	1	1	0	1	0	0	1	19	2	4	3	4	2	2	2	2	1
1	1	1	1	1	0	1	0	19	1	4	2	2	2	1	2	2	1
1	0	0	0	0	0	0	0	19	2	4	3	4	4	2	3	1	1
1	0	0	0	0	0	0	0	18	1	4	1	1	1	1	5	1	1
1	0	0	0	1	0	0	0	19	1	4	4	2	3	1	5	2	1
1	0	0	0	0	0	0	0	19	1	4	1	4	1	1	1	1	1
1	0	0	1	0	0	1	0	20	2	4	4	4	4	4	4	4	1
1	1	1	1	1	1	1	1	18	2	4	3	3	3	3	3	3	1
1	0	0	0	0	0	0	0	20	1	4	1	2	1	1	1	1	1
1	0	1	2	1	0	1	1	18	1	4	3	4	4	5	5	3	1
1	0	0	0	0	0	0	0	22	1	4	1	1	1	1	1	1	1
1	0	0	0	0	0	0	0	19	2	4	1	1	1	1	1	1	1
1	0	0	0	0	0	0	0	21	1	4	1	1	1	1	1	1	1
1	0	0	0	0	0	0	0	19	2	4	1	1	1	1	1	1	1
1	2	3	3	3	2	3	2	20	2	4	2	2	4	3	2	3	1
1	1	0	1	1	1	1	0	20	2	4	1	2	3	1	1	1	1
1	1	0	0	1	0	0	0	20	2	4	1	1	1	1	1	1	1
1	1	0	0	1	0	1	0	20	2	4	1	2	2	1	1	2	1
1	1	1	1	1	1	1	0	20	2	4	3	4	4	4	3	3	1
1	1	0	1	0	0	1	0	20	2	4	2	4	2	3	3	2	1
1	0	1	0	0	0	1	0	20	2	4	2	5	5	4	3	4	1
1	1	0	0	0	0	0	0	20	2	4	1	1	4	2	1	1	1
1	1	1	1	1	0	1	0	20	2	4	2	3	2	3	2	2	1
1	1	0	0	1	0	1	0	20	2	4	4	3	2	2	3	2	1
1	1	0	1	0	0	0	0	19	1	4	2	4	3	1	3	2	1
1	0	0	0	0	0	0	0	19	1	4	1	1	1	1	1	1	1
1	1	0	0	0	0	0	0	21	2	4	2	1	1	1	1	1	1
1	1	1	1	1	0	1	0	19	2	4	1	1	4	1	1	1	1
1	0	0	0	0	0	0	0	21	1	4	1	1	1	1	1	1	1
1	1	1	1	1	1	1	1	20	2	4	3	3	2	2	2	2	1
1	1	0	1	0	0	1	1	21	2	4	1	1	1	1	1	1	1
1	0	0	0	0	0	1	0	20	2	4	2	3	4	1	1	1	1
1	0	0	0	1	0	0	0	20	2	4	2	2	2	2	2	2	1
1	0	0	0	0	0	0	0	21	2	4	1	1	1	1	1	1	1
1	0	1	1	1	1	1	1	18	2	4	4	4	4	3	3	3	1
1	1	1	1	1	1	1	1	18	2	4	3	3	3	4	5	3	1
1	0	0	0	0	0	0	0	18	2	4	1	2	1	1	1	1	1
1	1	0	0	0	0	0	0	20	2	4	2	2	2	1	1	3	1
1	2	2	2	0	0	0	1	18	2	4	3	4	3	4	3	2	1
1	0	0	0	0	0	1	0	18	1	4	1	1	2	1	2	1	1
1	0	0	1	1	1	1	0	20	2	4	1	3	4	1	2	2	1
1	0	0	1	0	0	1	0	19	1	4	3	2	3	2	2	2	1
1	0	0	1	1	0	1	0	19	2	4	2	2	3	1	1	2	1
1	1	1	0	1	0	0	1	20	2	4	4	3	2	2	2	3	1
1	1	0	0	0	0	0	0	18	1	4	1	1	1	1	1	1	1
1	1	1	1	0	0	1	1	18	2	4	3	4	3	3	3	3	1
1	1	1	0	1	1	1	1	19	2	4	3	4	3	3	2	3	1
1	0	0	1	0	1	0	1	18	2	4	2	2	4	3	2	3	1
1	0	0	0	0	0	0	0	19	2	4	2	2	1	2	1	3	1
1	0	0	0	0	0	0	0	19	1	4	1	2	1	1	2	1	1
1	1	0	1	0	0	2	2	19	2	4	2	4	2	1	1	1	1
1	0	0	0	0	0	0	0	19	1	4	2	1	1	1	1	1	1
1	0	0	0	0	0	0	0	20	2	4	1	1	1	1	1	1	1
1	1	1	1	0	1	1	1	17	2	4	3	3	5	3	3	3	1
1	2	2	2	2	1	1	1	20	2	4	3	4	3	3	3	3	1
1	0	0	0	1	0	0	0	20	2	4	2	3	3	2	2	2	1
1	0	0	0	0	0	0	0	18	2	4	1	1	1	1	1	1	1
1	2	2	2	2	1	2	1	18	2	4	3	2	4	3	4	2	1
1	2	1	2	2	1	1	1	18	2	4	2	2	4	2	5	3	1
1	1	0	1	0	0	1	0	19	2	4	2	2	4	2	3	2	1
1	1	1	1	1	1	1	0	19	2	4	1	1	1	1	1	1	1
1	0	0	0	0	0	0	0	18	2	4	3	3	3	3	3	3	1
1	0	0	0	0	0	0	0	19	2	4	1	2	4	1	2	1	1
1	1	0	0	1	0	0	0	18	2	4	2	2	2	2	2	3	1
1	0	0	0	0	0	0	0	18	2	4	2	2	1	2	2	2	1
1	0	0	0	1	0	0	0	19	1	4	2	4	3	1	1	3	1
1	2	2	2	2	2	2	2	18	1	4	1	1	1	1	1	1	1
1	1	1	1	1	0	1	1	20	1	4	3	3	3	3	3	3	1
1	1	1	1	0	1	1	1	20	1	4	1	4	4	2	1	1	1
1	0	0	0	0	0	0	0	19	1	4	2	1	2	1	2	1	1
1	1	1	1	2	0	1	1	20	2	4	1	4	4	2	1	2	1
1	0	0	0	0	0	0	0	20	2	4	2	3	3	3	2	2	1
1	1	0	1	0	0	1	1	20	2	4	1	2	3	1	2	2	1
1	1	1	1	1	1	1	1	19	2	4	3	3	3	3	3	3	1
1	1	1	1	1	0	0	1	19	2	4	3	4	4	1	2	2	1
1	0	0	0	0	0	1	0	20	2	4	2	2	2	2	2	2	1
1	1	1	1	0	0	0	1	19	2	4	2	2	1	1	1	4	1
1	1	1	1	0	1	1	0	19	2	4	3	4	3	4	2	3	1
1	1	0	1	0	0	1	0	20	2	4	2	2	3	2	2	1	1
1	0	0	0	0	0	0	0	20	1	4	1	1	1	1	1	1	1
1	1	1	1	1	1	1	0	21	1	4	4	4	4	4	4	1	1
1	0	0	0	0	0	0	0	19	2	4	2	2	2	2	2	2	1
1	1	1	1	1	1	1	1	19	2	4	2	3	2	3	3	3	1
1	2	2	2	2	1	1	1	20	2	4	3	3	3	3	3	3	1
1	1	1	1	1	1	1	1	20	2	4	3	4	4	3	2	4	1
1	0	0	0	1	0	0	0	21	1	4	1	1	1	1	1	1	1
1	1	0	1	1	0	1	1	19	2	4	1	1	1	1	1	1	1
1	1	1	1	1	1	1	0	19	2	4	4	2	3	2	2	2	1
1	0	0	1	1	0	1	1	20	1	4	3	5	3	1	1	3	1
1	0	0	0	0	0	0	0	21	2	4	3	3	3	3	3	3	1
1	0	0	0	0	0	0	0	20	1	4	1	1	1	1	1	1	1
1	3	1	1	1	0	1	1	19	2	4	3	3	3	3	3	3	1
1	1	1	1	1	1	1	0	20	2	4	2	4	4	3	2	4	1
1	0	0	0	0	0	0	0	20	1	4	3	3	3	3	3	1	1
1	0	0	0	0	1	1	0	20	2	4	2	2	2	2	2	2	1
1	0	0	0	0	0	0	0	20	2	4	1	1	1	1	1	1	1
1	1	1	1	1	0	0	0	20	2	4	3	4	3	3	3	2	1
1	1	1	1	1	1	1	1	20	2	4	2	3	2	2	4	2	1
1	1	1	1	1	1	1	1	20	2	4	2	2	3	2	4	2	1
1	0	0	0	0	0	0	0	20	2	4	1	1	1	1	1	1	1
1	0	0	0	0	0	0	0	19	2	4	4	4	4	2	2	2	1
1	0	0	0	0	0	0	0	19	1	4	3	3	4	4	3	4	1
1	1	0	0	0	0	0	0	20	2	4	2	4	1	2	1	2	1
1	1	1	2	1	1	1	2	21	1	4	5	4	5	3	5	5	1
1	1	1	2	2	1	1	1	20	2	4	3	4	4	4	4	3	1
1	0	0	0	0	0	0	0	20	2	4	2	4	3	2	2	3	1
1	0	0	0	0	0	0	0	20	2	4	3	2	2	2	2	2	1
1	1	0	0	0	1	1	0	19	2	4	4	4	4	2	2	1	1
1	1	1	1	1	1	1	0	20	2	4	5	4	5	5	3	3	1
1	0	1	1	0	0	0	0	20	2	4	1	1	3	3	1	1	1
1	0	0	0	0	0	0	0	19	2	4	1	1	3	3	1	1	1
1	1	1	1	1	0	0	0	19	2	4	3	3	4	2	3	3	1
1	1	1	1	0	0	0	0	21	2	4	4	4	3	4	4	4	1
1	0	0	0	0	0	0	0	19	2	4	1	1	1	1	1	1	1
1	1	1	1	1	0	0	0	20	2	4	3	4	4	4	3	3	1
1	3	3	3	3	1	1	1	19	2	4	1	4	3	2	2	1	1
1	0	0	0	0	0	0	0	20	2	4	2	2	2	2	2	2	1
1	1	0	0	0	0	1	0	20	2	4	1	1	3	2	2	2	1
1	1	1	1	1	1	0	1	20	1	4	4	5	4	3	2	1	1
1	0	1	1	0	0	1	0	20	2	4	2	4	3	3	1	1	1
1	0	0	0	0	0	0	0	20	1	4	1	1	1	1	1	1	1
1	0	0	0	0	0	0	0	19	2	4	1	1	2	3	3	3	1
1	0	0	0	0	0	0	0	19	2	4	1	1	1	1	1	1	1
1	0	0	0	0	0	0	0	20	2	4	3	3	3	3	3	3	1
1	1	1	1	1	1	1	1	18	2	4	5	5	4	4	2	3	1
1	1	1	1	0	0	1	1	19	2	4	4	4	4	4	4	4	1
1	1	0	1	1	0	0	0	19	2	4	2	3	4	3	1	3	1
1	1	1	1	1	1	1	1	20	2	4	2	2	2	2	2	2	1
1	0	0	0	0	0	0	0	18	1	4	1	1	1	1	1	1	1
1	0	0	0	0	0	0	0	18	2	4	1	1	1	1	1	1	1
1	0	0	0	0	0	0	0	18	2	4	1	1	1	1	1	1	1
1	0	0	0	0	0	0	0	18	2	4	2	2	2	2	2	2	1
1	0	0	0	0	0	0	0	18	1	4	1	1	1	1	1	1	1
1	0	0	0	0	0	0	0	18	1	4	3	3	3	3	3	3	1
1	0	0	0	0	0	0	0	18	2	4	1	1	1	1	1	1	1
1	0	0	0	0	0	0	0	19	2	4	2	2	2	2	3	4	1
[truncated: 4,396 more rows]
